# Supplementary material for: 3-Carb­oxy­phenyl­boronic acid–theophylline (1/1)
Source: Acta Crystallogr Sect E Struct Rep Online. 2012 Jul 4;68(Pt 8):o2320. doi: 10.1107/S1600536812029467 (PMC3414186; doi:10.1107/S1600536812029467)
Supplement: Supplementary file 1 [file e-68-o2320-sup1.cif]

##############################################################################
#                                                                            #
# This CIF contains the data in a paper accepted for publication in          #
# Acta Crystallographica Section E. It conforms to the requirements of       #
# Notes for Authors for Acta Crystallographica Section E, and has been       #
# peer reviewed under the auspices of the IUCr Commission on Journals.       #
#                                                                            #
# Full details of the Crystallographic Information File format               #
# are given in the paper "The Crystallographic Information File (CIF):       #
# a New Standard Archive File for Crystallography" by S. R. Hall, F. H.      #
# Allen and I. D. Brown [Acta Cryst. (1991), A47, 655-685].                  #
#                                                                            #
# The current version of the core CIF dictionary is obtainable from          #
# ftp://ftp.iucr.org/pub/cif_core.dic.                                       #
#                                                                            #
# Software is freely available for graphical display of the structure(s)     #
# in this CIF. For information consult the CIF software page                 #
# http://www.iucr.org/resources/cif/software.                                #
#                                                                            #
# This file may be used for bona fide research purposes within the           #
# scientific community so long as proper attribution is given to the journal # 
# article from which it was obtained.                                        #
#                                                                            #
##############################################################################
data_global
_audit_creation_method     'WinGX routine CIF_UPDATE'
_audit_conform_dict_name     cif_core.dic
_audit_conform_dict_version     2.4
_journal_date_recd_electronic     2012-06-05
_journal_date_accepted     2012-06-28
_journal_name_full     'Acta Crystallographica, Section E'
_journal_year     2012
_journal_volume     68
_journal_issue      8
_journal_page_first     o2320
_journal_page_last     o2320
_journal_paper_category     QO
_journal_paper_doi     10.1107/S1600536812029467
_journal_coeditor_code     KP2425
_publ_contact_author_name     'Boris L. Shivachev'
_publ_contact_author_address
;
Bulgarian Academy of Sciences
Institute of Mineralogy and Crystallography
Acad G. Bonchev Str. build. 107
1113 Sofia
Bulgaria
;
_publ_contact_author_email     blshivachev@gmail.com
_publ_contact_author_fax     '00(359)29797056'
_publ_contact_author_phone     '00(359)887447229'
_publ_section_title
;
3-Carboxyphenylboronic acid--theophylline (1/1)
;
loop_
    _publ_author_name
    _publ_author_address
    'Ventsi Dyulgerov'
;
Bulgarian Academy of Sciences
Institute of Mineralogy and Crystallography
Acad G. Bonchev str. build. 107
1113 Sofia
Bulgaria
;
    'Rositsa P. Nikolova'
;
Bulgarian Academy of Sciences
Institute of Mineralogy and Crystallography
Acad G. Bonchev str. build. 107
1113 Sofia
Bulgaria
;
    'Louiza T. Dimova'
;
Bulgarian Academy of Sciences
Institute of Mineralogy and Crystallography
Acad G. Bonchev str. build. 107
1113 Sofia
Bulgaria
;
    'Boris L. Shivachev'
;
Bulgarian Academy of Sciences
Institute of Mineralogy and Crystallography
Acad G. Bonchev str. build. 107
1113 Sofia
Bulgaria
;
data_I
_audit_creation_method     'WinGX routine CIF_UPDATE'
_chemical_name_systematic
;
3-(Dihydroxyboranyl)benzoic acid--1,3-dimethyl-7<i>H</i>-purine-2,6-dione (1/1)
;
_chemical_name_common
;
3-Carboxyphenylboronic acid--theophylline (1/1)
;
_chemical_formula_moiety     'C7 H7 B O4, C7 H8 N4 O2'
_chemical_formula_sum     'C14 H15 B N4 O6'
_chemical_formula_weight     346.11
_space_group_crystal_system     monoclinic
_space_group_name_H-M_alt     'P 21/c'
_space_group_name_Hall     '-P 2ybc'
loop_
    _space_group_symop_operation_xyz
    'x, y, z'
    '-x, y+1/2, -z+1/2'
    '-x, -y, -z'
    'x, -y-1/2, z-1/2'
_cell_length_a     13.185(4)
_cell_length_b     9.189(3)
_cell_length_c     13.287(4)
_cell_angle_alpha     90
_cell_angle_beta     109.04(3)
_cell_angle_gamma     90
_cell_volume     1521.7(8)
_cell_formula_units_Z     4
_cell_measurement_reflns_used     22
_cell_measurement_theta_min     18.43
_cell_measurement_theta_max     19.82
_cell_measurement_temperature     290(2)
_exptl_crystal_description     prism
_exptl_crystal_colour     colourless
_exptl_crystal_size_max     0.32
_exptl_crystal_size_mid     0.3
_exptl_crystal_size_min     0.28
_exptl_crystal_density_diffrn     1.511
_exptl_crystal_density_method     'not measured'
_exptl_crystal_F_000     720
_exptl_absorpt_coefficient_mu     0.118
_exptl_absorpt_correction_type     none
_exptl_special_details     ?
_diffrn_ambient_temperature     290(2)
_diffrn_radiation_type     MoK\a
_diffrn_radiation_wavelength     0.71073
_diffrn_radiation_monochromator     graphite
_diffrn_measurement_device_type     'Enraf--Nonius CAD-4'
_diffrn_measurement_device     '\k-geometry diffractometer'
_diffrn_measurement_method     'non-profiled \w/2\t scans'
_diffrn_reflns_number     5890
_diffrn_reflns_av_R_equivalents     0.0369
_diffrn_reflns_theta_min     1.63
_diffrn_reflns_theta_max     25.96
_diffrn_reflns_theta_full     25.96
_diffrn_measured_fraction_theta_max     0.998
_diffrn_measured_fraction_theta_full     0.998
_diffrn_reflns_limit_h_min     0
_diffrn_reflns_limit_h_max     16
_diffrn_reflns_limit_k_min     -11
_diffrn_reflns_limit_k_max     11
_diffrn_reflns_limit_l_min     -16
_diffrn_reflns_limit_l_max     15
_diffrn_standards_number     3
_diffrn_standards_interval_time     120
_diffrn_standards_decay_%     0
loop_
    _diffrn_standard_refln_index_h
    _diffrn_standard_refln_index_k
    _diffrn_standard_refln_index_l
    4 -2 0
    -1 -4 2
    4 1 1
_refine_special_details
;
Refinement of <i>F</i>^2^ against ALL reflections. The weighted <i>R</i>-factor
<i>wR</i> and goodness of fit <i>S</i> are based on <i>F</i>^2^, conventional
<i>R</i>-factors <i>R</i> are based on <i>F</i>, with <i>F</i> set to zero for
negative <i>F</i>^2^. The threshold expression of <i>F</i>^2^ >
\s(<i>F</i>^2^) is used only for calculating <i>R</i>-factors(gt) <i>etc</i>.
and is not relevant to the choice of reflections for refinement.
<i>R</i>-factors based on <i>F</i>^2^ are statistically about twice as large
as those based on <i>F</i>, and <i>R</i>- factors based on ALL data will be
even larger.
;
_reflns_number_total     2972
_reflns_number_gt     1949
_reflns_threshold_expression     I>2\s(I)
_refine_ls_structure_factor_coef     Fsqd
_refine_ls_matrix_type     full
_refine_ls_R_factor_all     0.0825
_refine_ls_R_factor_gt     0.0496
_refine_ls_wR_factor_gt     0.1275
_refine_ls_wR_factor_ref     0.145
_refine_ls_goodness_of_fit_ref     1.032
_refine_ls_restrained_S_all     1.032
_refine_ls_number_reflns     2972
_refine_ls_number_parameters     231
_refine_ls_number_restraints     0
_refine_ls_hydrogen_treatment     constr
_refine_ls_weighting_scheme     calc
_refine_ls_weighting_details
         'calc w=1/[\s^2^(Fo^2^)+(0.0783P)^2^+0.0279P] where P=(Fo^2^+2Fc^2^)/3'
_atom_sites_solution_hydrogens     geom
_atom_sites_solution_primary     direct
_atom_sites_solution_secondary     difmap
_refine_ls_shift/su_max     0
_refine_ls_shift/su_mean     0
_refine_diff_density_max     0.297
_refine_diff_density_min     -0.268
_refine_ls_extinction_method     none
loop_
    _atom_type_symbol
    _atom_type_description
    _atom_type_scat_dispersion_real
    _atom_type_scat_dispersion_imag
    _atom_type_scat_source
    C C 0.0033 0.0016 'International Tables Vol C Tables 4.2.6.8 and 6.1.1.4'
    H H 0 0 'International Tables Vol C Tables 4.2.6.8 and 6.1.1.4'
    B B 0.0013 0.0007 'International Tables Vol C Tables 4.2.6.8 and 6.1.1.4'
    N N 0.0061 0.0033 'International Tables Vol C Tables 4.2.6.8 and 6.1.1.4'
    O O 0.0106 0.006 'International Tables Vol C Tables 4.2.6.8 and 6.1.1.4'
_computing_data_collection     'CAD-4 EXPRESS (Enraf--Nonius, 1994)'
_computing_cell_refinement     'CAD-4 EXPRESS (Enraf--Nonius, 1994)'
_computing_data_reduction     'XCAD4 (Harms & Wocadlo, 1995)'
_computing_structure_solution     'SHELXS97 (Sheldrick, 2008)'
_computing_structure_refinement     'SHELXL97 (Sheldrick, 2008)'
_computing_molecular_graphics     'ORTEP-3 for Windows (Farrugia, 1997)'
_computing_publication_material     'WinGX (Farrugia, 1999)'
loop_
    _atom_site_type_symbol
    _atom_site_label
    _atom_site_fract_x
    _atom_site_fract_y
    _atom_site_fract_z
    _atom_site_U_iso_or_equiv
    _atom_site_adp_type
    _atom_site_calc_flag
    _atom_site_refinement_flags
    _atom_site_occupancy
    _atom_site_symmetry_multiplicity
    _atom_site_disorder_assembly
    _atom_site_disorder_group
    C C1 0.61757(18) 0.7493(2) 0.51103(18) 0.0351(5) Uani d . 1 1 . .
    C C2 0.70843(17) 0.6460(2) 0.52797(17) 0.0325(5) Uani d . 1 1 . .
    C C3 0.81135(18) 0.7002(2) 0.54821(18) 0.0386(6) Uani d . 1 1 . .
    H H3A 0.8229 0.8001 0.5496 0.046 Uiso calc R 1 1 . .
    C C4 0.89597(19) 0.6057(3) 0.5661(2) 0.0448(6) Uani d . 1 1 . .
    H H4 0.965 0.6416 0.5788 0.054 Uiso calc R 1 1 . .
    C C5 0.87869(18) 0.4568(2) 0.56527(19) 0.0395(6) Uani d . 1 1 . .
    H H5 0.937 0.3944 0.5777 0.047 Uiso calc R 1 1 . .
    C C6 0.77718(18) 0.3978(2) 0.54645(18) 0.0335(5) Uani d . 1 1 . .
    C C7 0.69213(17) 0.4961(2) 0.52676(17) 0.0322(5) Uani d . 1 1 . .
    H H7 0.6228 0.4606 0.5125 0.039 Uiso calc R 1 1 . .
    B B1 0.7584(2) 0.2280(3) 0.5481(2) 0.0366(6) Uani d . 1 1 . .
    O O1 0.62796(14) 0.87975(16) 0.51616(15) 0.0515(5) Uani d . 1 1 . .
    O O2 0.52453(13) 0.68396(17) 0.49021(17) 0.0531(5) Uani d . 1 1 . .
    H H2 0.4779 0.7446 0.4868 0.08 Uiso calc R 1 1 . .
    O O3 0.65614(12) 0.17673(16) 0.51923(15) 0.0450(5) Uani d . 1 1 . .
    H H3 0.6572 0.0876 0.522 0.067 Uiso calc R 1 1 . .
    O O4 0.83877(13) 0.12910(17) 0.57757(16) 0.0512(5) Uani d . 1 1 . .
    H H4A 0.8966 0.1715 0.5996 0.077 Uiso calc R 1 1 . .
    C C8 0.66439(16) 0.8169(2) 0.27274(17) 0.0308(5) Uani d . 1 1 . .
    C C9 0.65008(17) 0.9642(2) 0.27539(18) 0.0328(5) Uani d . 1 1 . .
    C C10 0.73564(17) 1.0648(2) 0.29647(19) 0.0356(5) Uani d . 1 1 . .
    C C11 0.85224(17) 0.8449(2) 0.31589(18) 0.0353(5) Uani d . 1 1 . .
    C C12 0.49854(19) 0.8503(2) 0.2413(2) 0.0423(6) Uani d . 1 1 . .
    H H12 0.4256 0.8334 0.2265 0.051 Uiso calc R 1 1 . .
    C C13 0.93062(19) 1.0874(3) 0.3434(2) 0.0505(7) Uani d . 1 1 . .
    H H13A 0.9747 1.0576 0.3021 0.076 Uiso calc R 1 1 . .
    H H13B 0.9706 1.0788 0.4178 0.076 Uiso calc R 1 1 . .
    H H13C 0.909 1.1868 0.3271 0.076 Uiso calc R 1 1 . .
    C C14 0.7768(2) 0.5983(2) 0.2817(2) 0.0427(6) Uani d . 1 1 . .
    H H14A 0.7807 0.5529 0.348 0.064 Uiso calc R 1 1 . .
    H H14B 0.8414 0.5786 0.2659 0.064 Uiso calc R 1 1 . .
    H H14C 0.7164 0.5602 0.2259 0.064 Uiso calc R 1 1 . .
    N N1 0.57032(15) 0.7444(2) 0.25156(16) 0.0385(5) Uani d . 1 1 . .
    N N2 0.54161(14) 0.9822(2) 0.25452(16) 0.0393(5) Uani d . 1 1 . .
    H H2A 0.5082 1.0635 0.2507 0.047 Uiso calc R 1 1 . .
    N N3 0.83506(14) 0.9941(2) 0.31754(16) 0.0372(5) Uani d . 1 1 . .
    N N4 0.76421(14) 0.75608(19) 0.29013(14) 0.0327(4) Uani d . 1 1 . .
    O O10 0.72989(13) 1.19763(17) 0.29774(16) 0.0522(5) Uani d . 1 1 . .
    O O11 0.94299(12) 0.79504(18) 0.33659(15) 0.0497(5) Uani d . 1 1 . .
loop_
    _atom_site_aniso_label
    _atom_site_aniso_U_11
    _atom_site_aniso_U_22
    _atom_site_aniso_U_33
    _atom_site_aniso_U_12
    _atom_site_aniso_U_13
    _atom_site_aniso_U_23
    C1 0.0373(13) 0.0233(11) 0.0456(14) -0.0044(9) 0.0150(10) 0.0005(10)
    C2 0.0348(12) 0.0228(11) 0.0406(13) -0.0039(9) 0.0135(10) -0.0034(9)
    C3 0.0385(13) 0.0252(11) 0.0512(15) -0.0084(10) 0.0134(11) -0.0032(10)
    C4 0.0294(13) 0.0360(13) 0.0674(18) -0.0112(10) 0.0135(12) -0.0036(12)
    C5 0.0293(12) 0.0322(12) 0.0562(15) 0.0027(10) 0.0128(11) 0.0011(11)
    C6 0.0314(12) 0.0257(11) 0.0430(13) -0.0013(9) 0.0117(10) -0.0002(9)
    C7 0.0273(11) 0.0234(11) 0.0476(14) -0.0055(9) 0.0145(10) -0.0010(9)
    B1 0.0303(13) 0.0266(13) 0.0516(17) 0.0023(10) 0.0117(12) 0.0004(11)
    O1 0.0522(11) 0.0198(8) 0.0809(13) -0.0022(7) 0.0195(10) -0.0018(8)
    O2 0.0342(10) 0.0248(8) 0.1026(15) 0.0009(7) 0.0254(10) -0.0011(9)
    O3 0.0310(9) 0.0195(8) 0.0829(13) 0.0010(6) 0.0164(8) 0.0006(8)
    O4 0.0307(9) 0.0272(9) 0.0902(14) 0.0027(7) 0.0123(9) 0.0057(8)
    C8 0.0260(11) 0.0255(11) 0.0398(12) 0.0004(9) 0.0091(9) 0.0026(9)
    C9 0.0282(11) 0.0248(11) 0.0455(13) 0.0022(9) 0.0122(10) 0.0031(9)
    C10 0.0294(12) 0.0278(12) 0.0494(14) -0.0012(9) 0.0127(10) 0.0017(10)
    C11 0.0285(12) 0.0336(12) 0.0412(13) 0.0033(10) 0.0080(10) 0.0048(10)
    C12 0.0278(12) 0.0291(12) 0.0680(16) -0.0024(10) 0.0128(11) 0.0022(11)
    C13 0.0320(13) 0.0371(13) 0.0774(19) -0.0100(10) 0.0112(13) 0.0001(12)
    C14 0.0411(14) 0.0251(12) 0.0592(16) 0.0055(10) 0.0127(12) -0.0003(10)
    N1 0.0283(10) 0.0258(9) 0.0583(13) -0.0013(8) 0.0101(9) 0.0024(9)
    N2 0.0274(10) 0.0228(9) 0.0651(13) 0.0017(7) 0.0117(9) 0.0022(9)
    N3 0.0254(9) 0.0297(10) 0.0535(12) -0.0035(8) 0.0088(8) 0.0009(9)
    N4 0.0269(9) 0.0239(9) 0.0465(11) 0.0026(7) 0.0106(8) 0.0023(8)
    O10 0.0411(10) 0.0232(9) 0.0913(14) -0.0022(7) 0.0203(9) -0.0017(8)
    O11 0.0258(9) 0.0420(10) 0.0761(13) 0.0071(7) 0.0097(8) 0.0067(8)
_geom_special_details
;
All e.s.d.'s (except the e.s.d. in the dihedral angle between two l.s. planes)
are estimated using the full covariance matrix. The cell e.s.d.'s are taken
into account individually in the estimation of e.s.d.'s in distances, angles
and torsion angles; correlations between e.s.d.'s in cell parameters are only
used when they are defined by crystal symmetry. An approximate (isotropic)
treatment of cell e.s.d.'s is used for estimating e.s.d.'s involving l.s.
planes.
;
loop_
    _geom_bond_atom_site_label_1
    _geom_bond_atom_site_label_2
    _geom_bond_site_symmetry_2
    _geom_bond_distance
    _geom_bond_publ_flag
    C1 O1 . 1.206(3) ?
    C1 O2 . 1.312(3) ?
    C1 C2 . 1.487(3) ?
    C2 C3 . 1.387(3) ?
    C2 C7 . 1.393(3) ?
    C3 C4 . 1.372(3) ?
    C3 H3A . 0.93 ?
    C4 C5 . 1.386(3) ?
    C4 H4 . 0.93 ?
    C5 C6 . 1.389(3) ?
    C5 H5 . 0.93 ?
    C6 C7 . 1.397(3) ?
    C6 B1 . 1.581(3) ?
    C7 H7 . 0.93 ?
    B1 O4 . 1.353(3) ?
    B1 O3 . 1.360(3) ?
    O2 H2 . 0.82 ?
    O3 H3 . 0.82 ?
    O4 H4A . 0.82 ?
    C8 N1 . 1.354(3) ?
    C8 C9 . 1.369(3) ?
    C8 N4 . 1.378(3) ?
    C9 N2 . 1.375(3) ?
    C9 C10 . 1.414(3) ?
    C10 O10 . 1.223(3) ?
    C10 N3 . 1.407(3) ?
    C11 O11 . 1.226(3) ?
    C11 N4 . 1.368(3) ?
    C11 N3 . 1.391(3) ?
    C12 N2 . 1.326(3) ?
    C12 N1 . 1.333(3) ?
    C12 H12 . 0.93 ?
    C13 N3 . 1.469(3) ?
    C13 H13A . 0.96 ?
    C13 H13B . 0.96 ?
    C13 H13C . 0.96 ?
    C14 N4 . 1.468(3) ?
    C14 H14A . 0.96 ?
    C14 H14B . 0.96 ?
    C14 H14C . 0.96 ?
    N2 H2A . 0.86 ?
loop_
    _geom_angle_atom_site_label_1
    _geom_angle_atom_site_label_2
    _geom_angle_atom_site_label_3
    _geom_angle_site_symmetry_1
    _geom_angle_site_symmetry_3
    _geom_angle
    _geom_angle_publ_flag
    O1 C1 O2 . . 123.2(2) ?
    O1 C1 C2 . . 123.7(2) ?
    O2 C1 C2 . . 113.07(18) ?
    C3 C2 C7 . . 119.7(2) ?
    C3 C2 C1 . . 119.28(19) ?
    C7 C2 C1 . . 121.04(19) ?
    C4 C3 C2 . . 119.7(2) ?
    C4 C3 H3A . . 120.2 ?
    C2 C3 H3A . . 120.2 ?
    C3 C4 C5 . . 120.1(2) ?
    C3 C4 H4 . . 120 ?
    C5 C4 H4 . . 120 ?
    C4 C5 C6 . . 122.2(2) ?
    C4 C5 H5 . . 118.9 ?
    C6 C5 H5 . . 118.9 ?
    C5 C6 C7 . . 116.63(19) ?
    C5 C6 B1 . . 122.0(2) ?
    C7 C6 B1 . . 121.4(2) ?
    C2 C7 C6 . . 121.7(2) ?
    C2 C7 H7 . . 119.1 ?
    C6 C7 H7 . . 119.1 ?
    O4 B1 O3 . . 117.4(2) ?
    O4 B1 C6 . . 123.7(2) ?
    O3 B1 C6 . . 118.9(2) ?
    C1 O2 H2 . . 109.5 ?
    B1 O3 H3 . . 109.5 ?
    B1 O4 H4A . . 109.5 ?
    N1 C8 C9 . . 111.54(19) ?
    N1 C8 N4 . . 126.55(19) ?
    C9 C8 N4 . . 121.91(19) ?
    C8 C9 N2 . . 104.89(19) ?
    C8 C9 C10 . . 122.96(19) ?
    N2 C9 C10 . . 132.2(2) ?
    O10 C10 N3 . . 121.1(2) ?
    O10 C10 C9 . . 127.3(2) ?
    N3 C10 C9 . . 111.63(18) ?
    O11 C11 N4 . . 121.3(2) ?
    O11 C11 N3 . . 121.1(2) ?
    N4 C11 N3 . . 117.57(19) ?
    N2 C12 N1 . . 113.3(2) ?
    N2 C12 H12 . . 123.4 ?
    N1 C12 H12 . . 123.4 ?
    N3 C13 H13A . . 109.5 ?
    N3 C13 H13B . . 109.5 ?
    H13A C13 H13B . . 109.5 ?
    N3 C13 H13C . . 109.5 ?
    H13A C13 H13C . . 109.5 ?
    H13B C13 H13C . . 109.5 ?
    N4 C14 H14A . . 109.5 ?
    N4 C14 H14B . . 109.5 ?
    H14A C14 H14B . . 109.5 ?
    N4 C14 H14C . . 109.5 ?
    H14A C14 H14C . . 109.5 ?
    H14B C14 H14C . . 109.5 ?
    C12 N1 C8 . . 103.52(18) ?
    C12 N2 C9 . . 106.80(19) ?
    C12 N2 H2A . . 126.6 ?
    C9 N2 H2A . . 126.6 ?
    C11 N3 C10 . . 126.73(18) ?
    C11 N3 C13 . . 116.56(18) ?
    C10 N3 C13 . . 116.70(18) ?
    C11 N4 C8 . . 119.09(18) ?
    C11 N4 C14 . . 120.05(18) ?
    C8 N4 C14 . . 120.86(18) ?
loop_
    _geom_torsion_atom_site_label_1
    _geom_torsion_atom_site_label_2
    _geom_torsion_atom_site_label_3
    _geom_torsion_atom_site_label_4
    _geom_torsion_site_symmetry_1
    _geom_torsion_site_symmetry_2
    _geom_torsion_site_symmetry_3
    _geom_torsion_site_symmetry_4
    _geom_torsion
    _geom_torsion_publ_flag
    O1 C1 C2 C3 . . . . -1.7(4) ?
    O2 C1 C2 C3 . . . . 178.5(2) ?
    O1 C1 C2 C7 . . . . 176.4(2) ?
    O2 C1 C2 C7 . . . . -3.3(3) ?
    C7 C2 C3 C4 . . . . 0.5(4) ?
    C1 C2 C3 C4 . . . . 178.7(2) ?
    C2 C3 C4 C5 . . . . -0.8(4) ?
    C3 C4 C5 C6 . . . . 0.2(4) ?
    C4 C5 C6 C7 . . . . 0.8(4) ?
    C4 C5 C6 B1 . . . . -178.6(2) ?
    C3 C2 C7 C6 . . . . 0.6(3) ?
    C1 C2 C7 C6 . . . . -177.6(2) ?
    C5 C6 C7 C2 . . . . -1.2(3) ?
    B1 C6 C7 C2 . . . . 178.3(2) ?
    C5 C6 B1 O4 . . . . 6.6(4) ?
    C7 C6 B1 O4 . . . . -172.8(2) ?
    C5 C6 B1 O3 . . . . -173.9(2) ?
    C7 C6 B1 O3 . . . . 6.7(4) ?
    N1 C8 C9 N2 . . . . -0.1(3) ?
    N4 C8 C9 N2 . . . . 179.9(2) ?
    N1 C8 C9 C10 . . . . 179.7(2) ?
    N4 C8 C9 C10 . . . . -0.3(4) ?
    C8 C9 C10 O10 . . . . 178.0(2) ?
    N2 C9 C10 O10 . . . . -2.3(4) ?
    C8 C9 C10 N3 . . . . -2.1(3) ?
    N2 C9 C10 N3 . . . . 177.6(2) ?
    N2 C12 N1 C8 . . . . 0.1(3) ?
    C9 C8 N1 C12 . . . . 0.0(3) ?
    N4 C8 N1 C12 . . . . -180.0(2) ?
    N1 C12 N2 C9 . . . . -0.2(3) ?
    C8 C9 N2 C12 . . . . 0.2(3) ?
    C10 C9 N2 C12 . . . . -179.6(2) ?
    O11 C11 N3 C10 . . . . -179.4(2) ?
    N4 C11 N3 C10 . . . . 0.8(3) ?
    O11 C11 N3 C13 . . . . 1.0(3) ?
    N4 C11 N3 C13 . . . . -178.8(2) ?
    O10 C10 N3 C11 . . . . -178.2(2) ?
    C9 C10 N3 C11 . . . . 1.9(3) ?
    O10 C10 N3 C13 . . . . 1.4(3) ?
    C9 C10 N3 C13 . . . . -178.5(2) ?
    O11 C11 N4 C8 . . . . 176.8(2) ?
    N3 C11 N4 C8 . . . . -3.4(3) ?
    O11 C11 N4 C14 . . . . -3.0(3) ?
    N3 C11 N4 C14 . . . . 176.9(2) ?
    N1 C8 N4 C11 . . . . -176.7(2) ?
    C9 C8 N4 C11 . . . . 3.2(3) ?
    N1 C8 N4 C14 . . . . 3.0(3) ?
    C9 C8 N4 C14 . . . . -177.0(2) ?
loop_
    _geom_hbond_atom_site_label_D
    _geom_hbond_atom_site_label_H
    _geom_hbond_atom_site_label_A
    _geom_hbond_site_symmetry_A
    _geom_hbond_distance_DH
    _geom_hbond_distance_HA
    _geom_hbond_distance_DA
    _geom_hbond_angle_DHA
    O3 H3 O1 1_545 0.82 1.94 2.753(2) 168.3
    O2 H2 O3 3_666 0.82 1.89 2.671(2) 159.7
    O4 H4A O11 3_766 0.82 2.03 2.815(3) 160.4
    N2 H2A N1 2_655 0.86 1.95 2.812(3) 176.9
    C14 H14A Cg . 0.96 2.59 3.483(3) 155
