# Supplementary material for: 3-Carb­oxy­phenyl­boronic acid–theophylline (1/1)
Source: Acta Crystallogr Sect E Struct Rep Online. 2012 Jul 4;68(Pt 8):o2320. doi: 10.1107/S1600536812029467 (PMC3414186; doi:10.1107/S1600536812029467)
Supplement: Supplementary file 2 [file e-68-o2320-Isup2.hkl]

# 
# h,k,l, Fc-squared, Fo-squared, sigma(Fo-squared) and status flag 
# 
data_I
_shelx_title ' a140 in P 21/c' 
_shelx_refln_list_code          4 
_shelx_F_calc_maximum      408.08 
_exptl_crystal_F_000       720.00 
_reflns_d_resolution_high  0.8117 
 
loop_ 
 _symmetry_equiv_pos_as_xyz 
 'x, y, z' 
 '-x, y+1/2, -z+1/2' 
 '-x, -y, -z' 
 'x, -y-1/2, z-1/2' 
 
_cell_length_a    13.1848 
_cell_length_b     9.1888 
_cell_length_c    13.2875 
_cell_angle_alpha  90.000 
_cell_angle_beta  109.040 
_cell_angle_gamma  90.000 
 
_shelx_F_squared_multiplier     1.000 
 
loop_ 
 _refln_index_h 
 _refln_index_k 
 _refln_index_l 
 _refln_F_squared_calc 
 _refln_F_squared_meas 
 _refln_F_squared_sigma 
 _refln_observed_status 
   1   0   0     2342.14     2285.79     14.22 o 
   2   0   0     9400.42     8966.33     39.52 o 
   3   0   0     1453.87     1263.46     18.58 o 
   4   0   0        0.14       -1.41      4.51 o 
   5   0   0      987.41      937.02     21.23 o 
   6   0   0      316.54      314.76     14.22 o 
   7   0   0     1142.07     1195.35     28.59 o 
   8   0   0      115.58      100.94      9.11 o 
   9   0   0      154.08      157.99     13.74 o 
  10   0   0     1290.38     1282.53     37.35 o 
  11   0   0        0.11        5.50      9.27 o 
  12   0   0       71.57       67.33     10.28 o 
  13   0   0       23.64       -2.75     12.44 o 
  14   0   0       24.83       33.15      9.63 o 
  15   0   0       35.16       36.60     10.18 o 
   1   1   0     3097.03     3120.40     44.03 o 
   2   1   0      922.12      896.34     11.24 o 
   3   1   0     5180.91     5414.51    242.92 o 
   4   1   0     1236.99     1220.61     15.54 o 
   5   1   0      167.37      183.79      7.48 o 
   6   1   0      430.29      394.02     10.88 o 
   7   1   0      297.02      339.91     15.41 o 
   8   1   0      128.01      121.16     19.29 o 
   9   1   0       17.96       16.60      6.01 o 
  10   1   0        0.16        1.16      5.30 o 
  11   1   0      188.68      186.71     12.39 o 
  12   1   0      119.47      120.63     13.52 o 
  13   1   0       47.99       46.72      9.34 o 
  14   1   0        3.24        5.57      5.94 o 
  15   1   0       16.56       26.95      7.62 o 
   0   2   0     4145.50     4346.07     67.02 o 
   1   2   0     1580.24     1552.79     23.25 o 
   2   2   0        1.44        0.28      2.46 o 
   3   2   0      132.43      162.26      6.01 o 
   4   2   0     1002.03     1147.27     16.18 o 
   5   2   0      370.58      443.00     17.10 o 
   6   2   0      653.38      819.38     23.36 o 
   7   2   0      427.94      555.02     39.59 o 
   8   2   0       26.45       25.83      3.74 o 
   9   2   0       75.27       59.99      5.79 o 
  10   2   0       60.79       61.83      5.88 o 
  11   2   0      111.18      112.49      8.02 o 
  12   2   0       95.63       81.83      7.11 o 
  13   2   0       52.41       44.64      8.11 o 
  14   2   0       14.56       15.82      6.50 o 
  15   2   0        0.90        2.89      6.64 o 
   1   3   0      870.29      818.77     12.70 o 
   2   3   0     1050.61     1222.24     16.04 o 
   3   3   0      807.05      877.29     15.04 o 
   4   3   0      404.12      439.88     11.23 o 
   5   3   0      992.23     1253.17     58.68 o 
   6   3   0      209.10      244.52     10.25 o 
   7   3   0      119.51       86.88     11.72 o 
   8   3   0      115.39      112.68      6.96 o 
   9   3   0       75.92       90.90     21.49 o 
  10   3   0        0.08       -3.59      5.44 o 
  11   3   0      124.36      138.78     11.66 o 
  12   3   0      145.92      132.82      9.51 o 
  13   3   0        6.91        6.44      8.07 o 
  14   3   0       21.67       27.89      7.47 o 
   0   4   0       28.85       25.02      3.45 o 
   1   4   0      881.03      979.55     27.65 o 
   2   4   0        3.46        1.59      3.47 o 
   3   4   0       52.68       57.24      5.22 o 
   4   4   0      352.96      348.36     17.58 o 
   5   4   0      158.99      211.62      9.53 o 
   6   4   0      504.70      479.07     23.90 o 
   7   4   0      252.36      262.08     11.79 o 
   8   4   0      247.70      226.01     11.87 o 
   9   4   0      124.64      125.72     15.98 o 
  10   4   0      159.51      138.74      8.74 o 
  11   4   0        3.98       -1.79      6.35 o 
  12   4   0        0.01       -6.75      6.75 o 
  13   4   0        6.68        6.63      6.55 o 
  14   4   0      149.29      196.52     21.50 o 
   1   5   0       43.34       58.66      8.24 o 
   2   5   0      394.49      397.91     12.69 o 
   3   5   0      147.27      167.97      8.55 o 
   4   5   0      731.59      727.74     19.12 o 
   5   5   0        5.22        6.93      3.13 o 
   6   5   0      459.63      435.57     34.98 o 
   7   5   0       62.67       50.81      6.53 o 
   8   5   0      103.20      106.36     12.19 o 
   9   5   0        9.74       16.37      4.00 o 
  10   5   0       13.87       12.67      4.54 o 
  11   5   0      249.51      273.26     14.82 o 
  12   5   0        9.80       25.53      6.04 o 
  13   5   0        4.52       -2.44      6.62 o 
   0   6   0      303.73      403.00     20.21 o 
   1   6   0      515.92      480.25     14.44 o 
   2   6   0       79.16       77.91      5.71 o 
   3   6   0        7.52       11.95      3.52 o 
   4   6   0      101.66      103.52     17.49 o 
   5   6   0     1189.35     1208.46     24.66 o 
   6   6   0     4132.61     3978.04     45.43 o 
   7   6   0      177.43      185.36     11.32 o 
   8   6   0      201.18      182.60     16.61 o 
   9   6   0      119.83       98.03      7.96 o 
  10   6   0       18.66       27.92      5.89 o 
  11   6   0       18.80       13.18     14.82 o 
  12   6   0        5.72        7.04      7.08 o 
  13   6   0       22.77       16.00      9.97 o 
   1   7   0      198.60      217.16     11.13 o 
   2   7   0      378.02      365.88     27.28 o 
   3   7   0        1.99       -4.15      5.59 o 
   4   7   0       77.90       75.50      6.35 o 
   5   7   0        1.42        5.83      4.78 o 
   6   7   0       20.21       14.99      5.11 o 
   7   7   0     1445.93     1383.50     30.05 o 
   8   7   0       21.67       27.06      5.52 o 
   9   7   0        3.99        1.74      6.64 o 
  10   7   0      104.44       99.71     10.87 o 
  11   7   0       47.29       40.30     10.57 o 
  12   7   0      123.39      118.86     11.05 o 
   0   8   0      168.27      119.54      9.07 o 
   1   8   0       24.86       26.02      5.11 o 
   2   8   0       21.60       15.32      7.41 o 
   3   8   0      195.42      165.17     10.94 o 
   4   8   0      156.18      170.00     14.50 o 
   5   8   0      398.66      373.85     17.47 o 
   6   8   0       29.45       26.68      5.20 o 
   7   8   0       88.72       87.13      8.93 o 
   8   8   0        1.69        1.93      5.98 o 
   9   8   0        0.04       -1.54     10.53 o 
  10   8   0       39.38       25.98      7.13 o 
   1   9   0      304.85      276.65     19.98 o 
   2   9   0      607.57      590.15     20.07 o 
   3   9   0        0.59       -6.29      6.29 o 
   4   9   0       30.83       29.54      6.00 o 
   5   9   0       53.80       57.41      8.05 o 
   6   9   0        0.84       -5.80      7.17 o 
   7   9   0      149.96      170.97     11.58 o 
   8   9   0       12.45       18.26      9.42 o 
   9   9   0       37.50       38.02      8.21 o 
   0  10   0       71.67       72.56      8.54 o 
   1  10   0       94.55       89.31      9.16 o 
   2  10   0       34.18       43.51     15.12 o 
   3  10   0        0.66        3.16      5.76 o 
   4  10   0       39.66       40.15      8.64 o 
   5  10   0        0.04       -7.71      7.74 o 
   6  10   0        0.93       -0.40      6.44 o 
   7  10   0       93.94      108.43     10.78 o 
   1  11   0        2.29        6.70      7.86 o 
   2  11   0        0.02       -9.30      9.30 o 
   3  11   0       70.97       81.43     13.47 o 
 -15   1   1        3.91        8.85     17.86 o 
 -14   1   1        0.07        4.18      6.24 o 
 -13   1   1        0.01       -1.27      8.42 o 
 -12   1   1      482.99      439.53     17.21 o 
 -11   1   1        0.34       11.53      9.34 o 
 -10   1   1     2033.84     1998.15     31.51 o 
  -9   1   1      102.60       84.63      6.04 o 
  -8   1   1        0.24        8.15      2.55 o 
  -7   1   1       78.62       84.81      5.14 o 
  -6   1   1        8.63        1.57      3.51 o 
  -5   1   1     2064.71     2084.91     21.60 o 
  -4   1   1      151.45      147.84      6.18 o 
  -3   1   1     3635.88     3480.15    147.61 o 
  -2   1   1      309.46      296.88     15.58 o 
  -1   1   1     6668.06     6480.47    109.96 o 
   0   1   1       86.77       66.04      2.14 o 
   1   1   1     6682.29     6642.84     43.29 o 
   2   1   1        2.38        5.38      1.89 o 
   3   1   1      238.53      260.96      7.06 o 
   4   1   1     3114.06     3386.02     26.75 o 
   5   1   1      726.33      910.55     51.90 o 
   6   1   1     1415.81     1521.03     21.93 o 
   7   1   1      479.05      595.81     15.33 o 
   8   1   1        3.57        1.60      6.88 o 
   9   1   1     1171.66     1086.87     52.01 o 
  10   1   1      208.09      205.87     12.11 o 
  11   1   1      444.46      447.76     17.35 o 
  12   1   1       79.96       89.99      8.52 o 
  13   1   1        0.56       -5.54      5.72 o 
  14   1   1       61.64       60.50      7.51 o 
 -15   2   1        0.06       -0.08      7.10 o 
 -14   2   1        9.26        0.43      7.19 o 
 -13   2   1      115.06      111.35      8.96 o 
 -12   2   1      238.63      235.81     13.14 o 
 -11   2   1      151.33      144.06     16.98 o 
 -10   2   1      412.19      407.32     15.10 o 
  -9   2   1       48.12       42.73      7.60 o 
  -8   2   1       56.69       55.37      8.91 o 
  -7   2   1      585.87      592.04     14.58 o 
  -6   2   1      282.22      287.56     13.58 o 
  -5   2   1       76.17       92.85      5.39 o 
  -4   2   1     1093.71      997.52     14.59 o 
  -3   2   1      707.86      607.27     12.55 o 
  -2   2   1     3879.90     3926.02     33.13 o 
  -1   2   1      762.50      772.97     20.86 o 
   0   2   1      490.86      455.69      6.63 o 
   1   2   1     3601.70     3457.63     23.66 o 
   2   2   1      393.05      398.59      8.39 o 
   3   2   1      120.90      116.63      5.51 o 
   4   2   1     2285.19     2591.84     25.08 o 
   5   2   1      182.54      175.49     22.85 o 
   6   2   1     6293.09     7066.52     48.72 o 
   7   2   1      677.91      666.10     16.64 o 
   8   2   1        7.50       10.84      3.51 o 
   9   2   1        0.40       -3.71      4.73 o 
  10   2   1       43.44       36.06      5.84 o 
  11   2   1       13.44       16.96      4.88 o 
  12   2   1        0.48       -1.32      5.60 o 
  13   2   1      190.95      175.47     16.50 o 
  14   2   1        7.29        2.83      7.24 o 
 -15   3   1        0.43       19.98      7.90 o 
 -14   3   1       45.35       48.10      7.50 o 
 -13   3   1        9.76       14.70      5.98 o 
 -12   3   1        4.95        7.66      4.91 o 
 -11   3   1       76.28       68.44      6.47 o 
 -10   3   1      192.80      191.30     11.30 o 
  -9   3   1       10.97       16.72      5.63 o 
  -8   3   1      216.07      188.02      9.86 o 
  -7   3   1      243.99      234.17     20.52 o 
  -6   3   1      269.85      272.72     10.04 o 
  -5   3   1      202.39      195.16      8.29 o 
  -4   3   1       58.89       47.62      3.82 o 
  -3   3   1     1049.55     1061.48     29.54 o 
  -2   3   1      202.95      169.33      6.35 o 
  -1   3   1      171.00      161.78      7.02 o 
   0   3   1     1413.25     1448.88     21.19 o 
   1   3   1       69.73       69.41      4.35 o 
   2   3   1     1465.57     1524.25     18.53 o 
   3   3   1     3957.75     4282.60     32.64 o 
   4   3   1     8705.42     9918.25    146.93 o 
   5   3   1      151.01      203.90     11.54 o 
   6   3   1        0.12       -0.01      3.44 o 
   7   3   1      104.73      104.55      6.63 o 
   8   3   1       15.85       19.44      4.10 o 
   9   3   1       93.03       94.80      6.86 o 
  10   3   1      447.14      383.13     22.42 o 
  11   3   1       38.04       27.60     10.05 o 
  12   3   1       71.92       69.58     12.86 o 
  13   3   1       24.37       19.46      6.60 o 
  14   3   1       96.29       80.35      9.22 o 
 -14   4   1        2.03       11.82      5.48 o 
 -13   4   1       14.90       19.77      6.50 o 
 -12   4   1       72.32       76.65      7.22 o 
 -11   4   1       85.01       92.88      7.52 o 
 -10   4   1       38.06       29.47      6.79 o 
  -9   4   1       67.07       62.09      5.74 o 
  -8   4   1      429.99      403.63     14.75 o 
  -7   4   1       80.28       61.36      5.20 o 
  -6   4   1       75.74       64.95      4.96 o 
  -5   4   1      258.82      251.30     11.22 o 
  -4   4   1       99.73       90.46      5.83 o 
  -3   4   1      235.51      233.40     10.14 o 
  -2   4   1      575.97      656.08     15.70 o 
  -1   4   1     5394.16     5545.70     37.43 o 
   0   4   1     2640.69     2760.02     34.93 o 
   1   4   1      211.18      245.55      8.63 o 
   2   4   1      588.13      593.19     36.70 o 
   3   4   1       33.68       29.68      3.45 o 
   4   4   1      310.75      348.85     15.26 o 
   5   4   1       98.43       82.91      5.94 o 
   6   4   1      164.08      144.43     11.52 o 
   7   4   1      686.04      703.52     23.32 o 
   8   4   1      115.32      108.67      7.40 o 
   9   4   1      249.86      254.41     13.17 o 
  10   4   1       13.64       13.93      4.32 o 
  11   4   1      608.91      593.13     21.44 o 
  12   4   1        4.03        3.67      5.55 o 
  13   4   1        4.31       14.73      5.30 o 
  14   4   1       50.66       58.10      8.68 o 
 -14   5   1        5.18        8.13      7.03 o 
 -13   5   1       47.37       47.17      7.92 o 
 -12   5   1       13.99       -5.61     12.06 o 
 -11   5   1      178.15      145.95     21.97 o 
 -10   5   1      240.31      201.45     33.96 o 
  -9   5   1      681.56      644.06     19.70 o 
  -8   5   1       63.63       56.30      5.32 o 
  -7   5   1      193.02      189.13     26.29 o 
  -6   5   1      447.10      410.98     22.09 o 
  -5   5   1        2.12       -2.24      4.32 o 
  -4   5   1        3.97        5.25      6.07 o 
  -3   5   1        7.26        4.45      3.08 o 
  -2   5   1      254.56      243.91      9.47 o 
  -1   5   1     5022.67     5614.92     42.32 o 
   0   5   1       11.12        5.85      2.22 o 
   1   5   1      482.77      526.25     13.88 o 
   2   5   1      293.78      315.20     10.99 o 
   3   5   1      344.83      365.37     14.66 o 
   4   5   1      141.22      183.65      8.93 o 
   5   5   1        1.44       -2.78      5.34 o 
   6   5   1      367.21      331.87     13.26 o 
   7   5   1      679.07      638.93     18.74 o 
   8   5   1       10.66       18.70      4.06 o 
   9   5   1       31.27       31.21      5.69 o 
  10   5   1       21.47        6.17      6.63 o 
  11   5   1        1.78        1.03      7.00 o 
  12   5   1       49.25       33.06      9.79 o 
  13   5   1       22.75       23.93      9.84 o 
 -13   6   1       77.11       63.99     14.14 o 
 -12   6   1        6.17        8.39     13.21 o 
 -11   6   1        1.17        5.49      6.21 o 
 -10   6   1      231.57      237.01     13.56 o 
  -9   6   1      565.68      491.70     18.50 o 
  -8   6   1      865.50      796.56     22.04 o 
  -7   6   1      848.04      821.30     46.48 o 
  -6   6   1      540.80      479.29     15.89 o 
  -5   6   1      459.32      462.84     24.58 o 
  -4   6   1      397.74      420.91     28.89 o 
  -3   6   1        2.82        5.09      4.38 o 
  -2   6   1      469.38      477.19     19.01 o 
  -1   6   1       23.08       22.17      3.68 o 
   0   6   1        8.37       11.13      2.44 o 
   1   6   1       49.48       61.87      8.39 o 
   2   6   1     1472.83     1527.44     43.82 o 
   3   6   1      637.94      642.65     17.55 o 
   4   6   1       15.02       10.68      4.36 o 
   5   6   1       40.66       56.43     15.10 o 
   6   6   1      207.20      217.00     12.22 o 
   7   6   1      549.09      572.48     37.62 o 
   8   6   1        0.22       -2.33      6.73 o 
   9   6   1       28.06       25.62     16.49 o 
  10   6   1       22.81       23.09      6.65 o 
  11   6   1        7.52        0.76      7.00 o 
  12   6   1       11.34        7.07      7.98 o 
 -12   7   1        0.18       -4.39      7.36 o 
 -11   7   1       82.25       77.27     23.92 o 
 -10   7   1       12.02       15.79      6.34 o 
  -9   7   1        1.54        6.90      8.03 o 
  -8   7   1       12.14       18.33      5.11 o 
  -7   7   1       15.99        6.07      5.77 o 
  -6   7   1       61.93       66.97      6.53 o 
  -5   7   1       34.70       33.16      5.61 o 
  -4   7   1     1813.27     1806.87     30.88 o 
  -3   7   1      395.46      422.22     32.58 o 
  -2   7   1        7.30       10.67      7.97 o 
  -1   7   1       39.25       35.65      4.99 o 
   0   7   1        0.94        1.22      5.03 o 
   1   7   1       64.80       64.32      5.78 o 
   2   7   1       48.73       47.64      5.19 o 
   3   7   1      875.51      854.14     21.84 o 
   4   7   1        0.64        0.58      5.38 o 
   5   7   1      965.43      926.42     23.64 o 
   6   7   1      548.93      516.96     18.90 o 
   7   7   1      135.15      122.62      8.36 o 
   8   7   1       51.96       39.20      6.87 o 
   9   7   1        0.56        8.56      5.38 o 
  10   7   1      103.79      114.78     10.05 o 
  11   7   1       10.94       19.63     14.66 o 
 -11   8   1        0.45       -4.29      7.63 o 
 -10   8   1       47.68       48.98      8.07 o 
  -9   8   1        0.66      -31.11     56.91 o 
  -8   8   1        9.78        6.52     12.86 o 
  -7   8   1       34.91       49.15      6.60 o 
  -6   8   1      183.33      146.83     10.03 o 
  -5   8   1        7.22        3.79      5.10 o 
  -4   8   1       41.21       36.83      5.61 o 
  -3   8   1       99.92      114.51      9.07 o 
  -2   8   1      257.52      194.18     11.56 o 
  -1   8   1      235.04      204.00     15.77 o 
   0   8   1      774.45      739.53     14.91 o 
   1   8   1      132.98      121.83      8.80 o 
   2   8   1      133.34      118.35      8.78 o 
   3   8   1       10.03        4.04      6.21 o 
   4   8   1        0.09       -1.94      5.68 o 
   5   8   1       13.24        7.49      5.30 o 
   6   8   1       16.17       11.38      6.82 o 
   7   8   1       67.89       60.39      7.67 o 
   8   8   1        1.48       -2.04      9.42 o 
   9   8   1        0.67        4.24     13.98 o 
  10   8   1       25.89       48.79     14.54 o 
  -9   9   1      265.65      271.55     16.96 o 
  -8   9   1       25.15       39.76     10.96 o 
  -7   9   1       56.47       62.82      7.68 o 
  -6   9   1        9.77        1.21      6.99 o 
  -5   9   1       61.48       62.01      8.17 o 
  -4   9   1        0.69        3.15      6.29 o 
  -3   9   1       15.36       12.67      5.35 o 
  -2   9   1      155.93      110.22      9.10 o 
  -1   9   1       39.12       29.64      5.98 o 
   0   9   1        6.58        9.42      3.88 o 
   1   9   1       10.24       -0.61      7.02 o 
   2   9   1        5.47        5.81      6.43 o 
   3   9   1      162.91      161.16     13.36 o 
   4   9   1        0.55        7.38      6.68 o 
   5   9   1        2.67        2.74      7.53 o 
   6   9   1        2.38        9.43     20.85 o 
   7   9   1        1.04        7.46      6.81 o 
   8   9   1       55.13       79.80      9.40 o 
  -7  10   1       15.68       14.32     11.32 o 
  -6  10   1       54.12       57.92      7.39 o 
  -5  10   1        1.53        2.33      7.36 o 
  -4  10   1        0.79        2.84      4.95 o 
  -3  10   1      192.98      174.24     11.62 o 
  -2  10   1      128.02      134.49     16.58 o 
  -1  10   1       16.38        7.82      6.83 o 
   0  10   1      144.16      143.50      7.22 o 
   1  10   1       40.96       41.25     11.06 o 
   2  10   1      208.12      258.02     15.78 o 
   3  10   1       12.78       15.36      6.63 o 
   4  10   1      162.40      155.19     28.09 o 
   5  10   1       16.37       20.46      8.30 o 
   6  10   1        0.96       -2.53     19.54 o 
  -3  11   1      154.81      159.83     19.07 o 
  -2  11   1        5.53        9.56      6.76 o 
  -1  11   1       36.01       47.71     11.23 o 
   0  11   1       48.83       57.23      6.10 o 
   1  11   1        0.46       -5.05      8.44 o 
   2  11   1        0.25       -1.60      7.80 o 
   3  11   1       21.12        8.11      7.65 o 
 -15   0   2        2.82       14.36      7.18 o 
 -14   0   2      465.01      431.44     27.11 o 
 -13   0   2       32.84       52.63     10.13 o 
 -12   0   2     1133.26     1129.71     38.03 o 
 -11   0   2      302.04      312.50     19.40 o 
 -10   0   2      401.26      365.93     19.93 o 
  -9   0   2       94.70       82.87      8.44 o 
  -8   0   2      688.44      734.67     23.74 o 
  -7   0   2      167.47      152.52     10.77 o 
  -6   0   2     3375.53     3046.22     40.57 o 
  -5   0   2     3555.57     3551.26     39.42 o 
  -4   0   2     2629.21     2283.96     28.15 o 
  -3   0   2     1624.54     1503.81     20.06 o 
  -2   0   2      291.75      230.78      7.35 o 
  -1   0   2       72.26       62.80      4.12 o 
   0   0   2       52.53       70.18      3.07 o 
   1   0   2       21.30       29.81      2.87 o 
   2   0   2      628.47      616.73     13.81 o 
   3   0   2     1083.08      883.26     18.44 o 
   4   0   2     8063.62     8220.15     61.91 o 
   5   0   2     1628.42     1644.41     30.59 o 
   6   0   2      323.05      370.34     16.29 o 
   7   0   2      546.55      531.58     20.70 o 
   8   0   2        7.75        4.20      6.12 o 
   9   0   2       49.21       45.23      7.95 o 
  10   0   2     1613.98     1687.21     44.19 o 
  11   0   2      561.46      608.17     28.78 o 
  12   0   2      105.66       96.60     12.32 o 
  13   0   2      184.82      179.66     16.36 o 
  14   0   2       21.42       36.97      9.55 o 
 -15   1   2        8.07       -0.87      6.69 o 
 -14   1   2       42.24       48.30      7.23 o 
 -13   1   2       79.15       85.22     14.24 o 
 -12   1   2       12.05       11.52     11.40 o 
 -11   1   2     4345.92     4293.82     49.40 o 
 -10   1   2      715.67      680.58     19.47 o 
  -9   1   2      107.97      113.93     10.90 o 
  -8   1   2      646.43      748.34     17.15 o 
  -7   1   2        0.02        2.24      4.63 o 
  -6   1   2     1253.74     1391.85     19.64 o 
  -5   1   2       27.60       46.98      3.49 o 
  -4   1   2      277.87      317.12      8.01 o 
  -3   1   2      938.62      762.73     10.79 o 
  -2   1   2      142.81      168.59      8.39 o 
  -1   1   2     3531.26     3500.08     19.01 o 
   0   1   2     1604.66     1573.43      9.18 o 
   1   1   2      197.86      172.57      6.79 o 
   2   1   2      489.64      398.75      8.29 o 
   3   1   2      170.47      179.26     18.48 o 
   4   1   2       10.72       15.62      2.74 o 
   5   1   2      288.12      280.62     18.47 o 
   6   1   2       70.06       72.70      5.40 o 
   7   1   2      421.38      411.95     13.41 o 
   8   1   2      286.94      328.05     12.53 o 
   9   1   2        2.79       -1.54      5.79 o 
  10   1   2     3590.22     3532.96     68.30 o 
  11   1   2      318.48      341.93     15.52 o 
  12   1   2      127.00      128.99      9.84 o 
  13   1   2       83.56       94.27      8.65 o 
  14   1   2        1.42        5.96      7.05 o 
 -15   2   2       22.45       31.95      6.75 o 
 -14   2   2      171.00      189.75     12.81 o 
 -13   2   2        0.61       -2.58      6.70 o 
 -12   2   2      111.68       82.18      6.80 o 
 -11   2   2      971.89      933.48     51.34 o 
 -10   2   2        5.08        5.35      5.16 o 
  -9   2   2       71.55       82.05      5.95 o 
  -8   2   2       39.03       24.66      4.52 o 
  -7   2   2     1355.36     1515.97     30.31 o 
  -6   2   2      882.94     1108.44     37.05 o 
  -5   2   2     1649.19     1827.11     21.75 o 
  -4   2   2      738.78      745.91     14.37 o 
  -3   2   2      239.89      229.33      7.00 o 
  -2   2   2      301.23      294.67     12.04 o 
  -1   2   2     1468.44     1341.22     18.98 o 
   0   2   2      766.45      659.20      7.55 o 
   1   2   2     1106.49     1127.74     17.63 o 
   2   2   2       62.32       38.25      6.35 o 
   3   2   2     1143.38     1137.65     31.61 o 
   4   2   2      931.91     1007.06     18.37 o 
   5   2   2       15.15       22.51      3.68 o 
   6   2   2     1713.50     1799.10     25.54 o 
   7   2   2      124.65      126.09      9.40 o 
   8   2   2       80.46       90.90      6.34 o 
   9   2   2       81.06       76.82      6.08 o 
  10   2   2      295.71      311.03     14.41 o 
  11   2   2      247.45      225.24     13.39 o 
  12   2   2        5.32        0.23     11.41 o 
  13   2   2       99.07       97.49     15.48 o 
  14   2   2       10.66        8.42      9.06 o 
 -15   3   2        3.34        2.26      6.54 o 
 -14   3   2        3.12       -3.19      6.14 o 
 -13   3   2       21.18        5.66     14.44 o 
 -12   3   2      114.59      100.02      7.46 o 
 -11   3   2      311.51      258.53     19.87 o 
 -10   3   2        5.83        5.51      4.62 o 
  -9   3   2       65.14       58.04      6.02 o 
  -8   3   2        4.02        2.65      3.21 o 
  -7   3   2     1160.35     1398.93     37.67 o 
  -6   3   2      993.48     1209.58     22.17 o 
  -5   3   2      101.19      130.45     14.70 o 
  -4   3   2     1888.35     2004.44     39.98 o 
  -3   3   2     2338.30     2583.02     28.37 o 
  -2   3   2       60.01       53.96      3.60 o 
  -1   3   2       49.93       51.87      4.47 o 
   0   3   2      134.55      134.80      4.10 o 
   1   3   2      295.21      281.34      8.39 o 
   2   3   2     2084.49     2233.90     23.35 o 
   3   3   2      240.11      228.98      8.53 o 
   4   3   2      146.54      142.37      7.53 o 
   5   3   2     1786.86     1957.47     26.26 o 
   6   3   2      506.79      511.86     17.57 o 
   7   3   2        0.64       -0.19      4.30 o 
   8   3   2       20.74       19.34      4.29 o 
   9   3   2        0.41        7.60      4.95 o 
  10   3   2       82.63       81.92     10.90 o 
  11   3   2      225.17      184.66     12.02 o 
  12   3   2        0.36       -6.47      6.47 o 
  13   3   2        6.64       -2.32      6.77 o 
  14   3   2        1.24       -2.88      8.56 o 
 -14   4   2        7.61       14.62      7.02 o 
 -13   4   2       16.94       11.93      5.91 o 
 -12   4   2        6.01       10.56      5.53 o 
 -11   4   2      583.68      543.98     19.13 o 
 -10   4   2      215.87      207.59     12.33 o 
  -9   4   2       19.55       16.28      4.05 o 
  -8   4   2      233.86      260.97     12.11 o 
  -7   4   2        0.52       -0.83      4.60 o 
  -6   4   2      139.60      159.98      8.13 o 
  -5   4   2      489.29      500.21     27.46 o 
  -4   4   2        9.87        8.40      2.87 o 
  -3   4   2        3.77        2.77      3.61 o 
  -2   4   2      394.55      468.99     11.89 o 
  -1   4   2     1718.65     1996.91     50.62 o 
   0   4   2     3516.65     3949.18     28.27 o 
   1   4   2      203.77      243.95      8.66 o 
   2   4   2      109.58      105.25     11.92 o 
   3   4   2        0.13        0.04      4.63 o 
   4   4   2      323.12      331.76     11.37 o 
   5   4   2       32.69       34.08      4.41 o 
   6   4   2        9.47        8.68      4.06 o 
   7   4   2      164.03      162.38     10.40 o 
   8   4   2       10.45        9.75      7.77 o 
   9   4   2       93.61       83.18      7.10 o 
  10   4   2      558.48      542.60     31.87 o 
  11   4   2       78.68       99.71      8.94 o 
  12   4   2        5.23       -5.71     10.14 o 
  13   4   2        6.32        1.72      8.04 o 
 -14   5   2        6.04      -10.17     10.17 o 
 -13   5   2       49.12       44.52      7.48 o 
 -12   5   2       21.41       24.72      5.95 o 
 -11   5   2       13.09       17.05      5.96 o 
 -10   5   2      149.18       95.16      7.61 o 
  -9   5   2      192.92      173.81     10.60 o 
  -8   5   2       23.27       16.21      4.45 o 
  -7   5   2      111.62      131.48     10.60 o 
  -6   5   2      775.11      772.32     55.83 o 
  -5   5   2      810.97      852.94     47.80 o 
  -4   5   2       25.97       37.03      3.65 o 
  -3   5   2      124.43      132.82     11.30 o 
  -2   5   2      291.43      346.52     13.18 o 
  -1   5   2      194.87      245.61      9.62 o 
   0   5   2        0.72        3.25      2.33 o 
   1   5   2      543.79      634.19     15.31 o 
   2   5   2      114.27      138.05     19.15 o 
   3   5   2        0.06        0.67      3.85 o 
   4   5   2      345.13      365.89     12.85 o 
   5   5   2      974.01     1055.80     22.39 o 
   6   5   2        1.83        0.44      4.81 o 
   7   5   2        5.18        3.79      5.10 o 
   8   5   2      259.11      234.10     12.75 o 
   9   5   2       57.39       40.21      5.50 o 
  10   5   2        0.28        1.13      5.40 o 
  11   5   2       44.55       48.26      7.58 o 
  12   5   2       22.16       17.31      6.60 o 
  13   5   2        3.22        7.48      5.94 o 
 -13   6   2        0.50       -2.61      7.73 o 
 -12   6   2        3.67       11.02      7.17 o 
 -11   6   2        9.18       10.00      5.91 o 
 -10   6   2        2.61       -0.29      6.67 o 
  -9   6   2      235.38      223.30     14.49 o 
  -8   6   2      112.57      127.68      9.19 o 
  -7   6   2       21.83       25.54      4.66 o 
  -6   6   2      131.60      113.76     19.77 o 
  -5   6   2      323.95      327.13     13.68 o 
  -4   6   2       35.82       56.94      6.43 o 
  -3   6   2      331.75      350.16     13.38 o 
  -2   6   2       34.42       45.08      4.26 o 
  -1   6   2       28.46       34.32      4.95 o 
   0   6   2       85.61       82.64      4.78 o 
   1   6   2       61.99       58.52      8.11 o 
   2   6   2      337.63      370.57     14.75 o 
   3   6   2       48.38       48.94      4.89 o 
   4   6   2      662.11      691.71     27.02 o 
   5   6   2       11.78       13.82      4.10 o 
   6   6   2       17.74       20.93      5.81 o 
   7   6   2       10.26       15.55      4.74 o 
   8   6   2      228.17      215.93     13.12 o 
   9   6   2        4.25       -1.76      6.96 o 
  10   6   2        1.00        4.96      5.65 o 
  11   6   2        8.28       16.11      6.88 o 
  12   6   2        0.32        0.87      5.33 o 
 -12   7   2       44.76       68.21      9.41 o 
 -11   7   2        2.18        0.54      7.33 o 
 -10   7   2       23.82       19.02      9.72 o 
  -9   7   2       87.24       91.04      7.69 o 
  -8   7   2       65.90       54.08      6.57 o 
  -7   7   2        0.21        0.44      5.77 o 
  -6   7   2      154.89      176.93     11.56 o 
  -5   7   2     3638.46     3773.26     93.54 o 
  -4   7   2       82.55       71.11      6.82 o 
  -3   7   2     2089.38     2089.70     44.04 o 
  -2   7   2       21.50       24.04      5.11 o 
  -1   7   2       26.00       27.66      4.86 o 
   0   7   2       21.54       23.09      3.07 o 
   1   7   2        1.07       -1.20      4.39 o 
   2   7   2     1650.97     1603.34     29.10 o 
   3   7   2      648.57      668.86     49.63 o 
   4   7   2     2521.62     2461.35     37.45 o 
   5   7   2      837.69      870.28     25.44 o 
   6   7   2        0.66        4.48      5.21 o 
   7   7   2       30.49       41.79      5.75 o 
   8   7   2       37.60       16.97     10.66 o 
   9   7   2       27.24       21.23      6.31 o 
  10   7   2       20.23       46.91      9.21 o 
  11   7   2        1.60       14.68      6.46 o 
 -11   8   2        9.68        1.02      7.80 o 
 -10   8   2       69.94       71.60     13.07 o 
  -9   8   2      271.47      269.21     16.16 o 
  -8   8   2        9.45       12.83      9.14 o 
  -7   8   2       15.62       16.90      6.07 o 
  -6   8   2       20.33       27.22      5.69 o 
  -5   8   2      130.48      129.86      9.13 o 
  -4   8   2      412.94      415.71     16.69 o 
  -3   8   2      965.61      970.95     24.29 o 
  -2   8   2      360.24      346.28     34.99 o 
  -1   8   2       13.75        8.43      6.11 o 
   0   8   2       50.23       47.96      4.24 o 
   1   8   2      232.09      242.83     17.60 o 
   2   8   2      531.98      490.49     17.82 o 
   3   8   2      887.33      865.61     23.67 o 
   4   8   2        2.42        4.84      4.40 o 
   5   8   2        4.86        4.02      4.48 o 
   6   8   2       45.43       57.64      7.49 o 
   7   8   2        1.91       -7.47      7.47 o 
   8   8   2      133.20      141.03     10.51 o 
   9   8   2       95.59       94.88     20.12 o 
  10   8   2        0.37        6.51      6.33 o 
  -9   9   2        1.45       -7.47      7.48 o 
  -8   9   2        6.35        4.74     11.28 o 
  -7   9   2      112.93      110.11     10.27 o 
  -6   9   2      301.05      305.12     16.68 o 
  -5   9   2      184.50      169.31     11.53 o 
  -4   9   2      382.39      378.49     17.31 o 
  -3   9   2       82.88       67.40      8.20 o 
  -2   9   2        5.97        5.53      5.47 o 
  -1   9   2      266.80      234.17     13.18 o 
   0   9   2      164.35      145.96      8.48 o 
   1   9   2        1.54      -11.68     11.68 o 
   2   9   2      347.65      295.54     15.86 o 
   3   9   2      106.32      109.36      9.47 o 
   4   9   2      164.97      141.51     10.82 o 
   5   9   2      196.69      161.26     18.67 o 
   6   9   2      206.23      197.79     15.67 o 
   7   9   2        2.10       -1.52      8.16 o 
   8   9   2        0.84       10.82     21.90 o 
  -7  10   2       16.62       27.06      7.28 o 
  -6  10   2        7.18        6.45      7.53 o 
  -5  10   2        8.67        4.31      6.66 o 
  -4  10   2       76.83       78.81      8.64 o 
  -3  10   2       13.28        9.93      6.96 o 
  -2  10   2       31.16       33.42      6.95 o 
  -1  10   2       36.15       46.52      7.66 o 
   0  10   2       42.48       41.14      7.57 o 
   1  10   2       58.35       51.03      8.90 o 
   2  10   2        1.28       -3.79      7.15 o 
   3  10   2      132.46      150.86     11.43 o 
   4  10   2        0.10       -0.10      6.38 o 
   5  10   2        3.16       -9.95      9.95 o 
   6  10   2       22.08       14.87      7.10 o 
  -3  11   2        1.51       -2.19      9.44 o 
  -2  11   2        1.53        4.33      7.56 o 
  -1  11   2        0.00       -3.75      7.59 o 
   0  11   2        2.02        7.10      4.52 o 
   1  11   2        1.92        3.40      9.63 o 
   2  11   2       12.82       30.86      6.84 o 
 -16   1   3       37.54       47.36      7.79 o 
 -15   1   3       28.18       38.97      7.41 o 
 -14   1   3        1.58        2.46      6.09 o 
 -13   1   3      119.94      124.99      9.44 o 
 -12   1   3       89.00       84.75      6.97 o 
 -11   1   3      561.83      563.14     18.63 o 
 -10   1   3      722.85      779.80     19.89 o 
  -9   1   3       80.58       90.18      6.06 o 
  -8   1   3      147.81      166.03     10.28 o 
  -7   1   3     2637.75     2686.83     29.70 o 
  -6   1   3       13.97       14.13      2.89 o 
  -5   1   3     3624.97     3712.45     29.63 o 
  -4   1   3       23.43       12.36      2.18 o 
  -3   1   3       89.65       91.72      4.63 o 
  -2   1   3     5328.36     5254.80     99.77 o 
  -1   1   3     1978.17     1936.32     35.74 o 
   0   1   3     9954.07     9783.44    175.86 o 
   1   1   3      786.21      785.81     11.53 o 
   2   1   3      656.75      604.63     11.08 o 
   3   1   3      522.47      577.87     11.80 o 
   4   1   3      804.53      830.15     15.31 o 
   5   1   3      219.53      194.08      8.37 o 
   6   1   3       27.60       30.49      3.84 o 
   7   1   3       38.94       53.13      4.78 o 
   8   1   3      281.85      283.87     12.67 o 
   9   1   3      945.45      924.73     26.83 o 
  10   1   3      176.85      211.70     12.57 o 
  11   1   3      304.81      289.52     15.05 o 
  12   1   3        8.90       -7.69      7.69 o 
  13   1   3        0.03       -6.13      6.46 o 
  14   1   3        1.57        0.00     11.01 o 
 -15   2   3        0.38       -7.99      8.90 o 
 -14   2   3      175.70      164.95     12.51 o 
 -13   2   3       43.28       55.36      7.88 o 
 -12   2   3        0.28        4.26      6.50 o 
 -11   2   3      112.06      105.74      7.97 o 
 -10   2   3        6.28       15.76      4.84 o 
  -9   2   3       23.21       23.26      3.92 o 
  -8   2   3      170.91      167.58     12.30 o 
  -7   2   3     5306.00     5606.96     95.03 o 
  -6   2   3     1706.91     1817.08     23.46 o 
  -5   2   3      487.91      499.27     11.73 o 
  -4   2   3       25.09       31.66      6.03 o 
  -3   2   3       98.45      101.22      5.12 o 
  -2   2   3     2486.68     2352.16     54.57 o 
  -1   2   3     2116.72     1940.93     40.08 o 
   0   2   3      401.74      380.68      6.13 o 
   1   2   3     1392.07     1414.95     16.86 o 
   2   2   3     1861.25     1782.10     30.98 o 
   3   2   3      623.29      621.54     12.87 o 
   4   2   3       19.36       16.17      3.38 o 
   5   2   3      530.31      580.30     14.49 o 
   6   2   3       88.84       70.53      5.40 o 
   7   2   3      116.36      129.93      8.45 o 
   8   2   3       33.78       33.02      6.16 o 
   9   2   3      124.86      123.65     23.76 o 
  10   2   3        4.91       10.27      6.52 o 
  11   2   3      185.99      175.93     12.10 o 
  12   2   3        9.84       -5.00      6.74 o 
  13   2   3        6.28       -4.72      9.83 o 
 -15   3   3      104.45      105.75     25.97 o 
 -14   3   3        0.25        0.00      5.48 o 
 -13   3   3       39.49       36.67      7.27 o 
 -12   3   3      260.12      186.20     12.28 o 
 -11   3   3      162.20      146.31      9.63 o 
 -10   3   3       83.53       66.78      5.55 o 
  -9   3   3       35.21       42.71      5.68 o 
  -8   3   3       34.25       28.77      4.34 o 
  -7   3   3        0.48       -2.21      3.60 o 
  -6   3   3     1012.04     1080.22     21.79 o 
  -5   3   3     3239.88     3706.79     33.60 o 
  -4   3   3     4764.06     5187.45     49.48 o 
  -3   3   3     1567.02     1589.43     19.91 o 
  -2   3   3      687.70      665.31     12.72 o 
  -1   3   3     1689.12     1691.37     19.80 o 
   0   3   3       61.44       61.82      3.63 o 
   1   3   3        3.12        4.97      2.74 o 
   2   3   3      267.93      249.31      8.58 o 
   3   3   3      291.52      258.98      9.56 o 
   4   3   3      293.20      290.16     10.24 o 
   5   3   3       66.01       68.17      5.04 o 
   6   3   3      156.66      151.33      9.16 o 
   7   3   3       92.60       95.19      7.30 o 
   8   3   3      150.98      157.76      9.87 o 
   9   3   3      209.56      220.92     12.16 o 
  10   3   3        9.53        8.46      5.25 o 
  11   3   3       14.39       10.88      5.63 o 
  12   3   3        3.40       -1.48     10.14 o 
  13   3   3       14.07       14.12      6.24 o 
 -15   4   3        9.86        3.25      8.28 o 
 -14   4   3       60.20       58.71      8.22 o 
 -13   4   3       17.42       10.84      5.47 o 
 -12   4   3      552.69      537.96     30.75 o 
 -11   4   3       10.54       14.42      5.59 o 
 -10   4   3       90.14      111.73      7.93 o 
  -9   4   3      167.51      131.63     10.29 o 
  -8   4   3      495.91      482.87     15.61 o 
  -7   4   3      778.69      796.69     19.66 o 
  -6   4   3       56.72       56.06      4.82 o 
  -5   4   3      357.09      338.06     11.65 o 
  -4   4   3        0.88        1.50      3.91 o 
  -3   4   3      554.53      606.80     21.48 o 
  -2   4   3       62.78       59.33      6.05 o 
  -1   4   3     3157.70     3212.98     85.25 o 
   0   4   3      448.96      497.65      8.83 o 
   1   4   3     1338.43     1425.60     51.78 o 
   2   4   3      221.04      192.06     17.67 o 
   3   4   3      156.68      165.82      7.90 o 
   4   4   3      260.37      296.62     16.20 o 
   5   4   3        7.92        8.65      3.85 o 
   6   4   3      163.96      129.65     12.32 o 
   7   4   3      109.48      116.48      7.59 o 
   8   4   3       62.56       60.40      7.64 o 
   9   4   3       23.57       20.22      4.67 o 
  10   4   3        6.75       -6.33      7.35 o 
  11   4   3      108.99      106.07      9.21 o 
  12   4   3        3.41       -5.00      7.13 o 
  13   4   3        2.29       -8.46      9.42 o 
 -14   5   3       24.02       33.98      6.84 o 
 -13   5   3       37.19       19.38     14.49 o 
 -12   5   3       43.79       42.33      7.38 o 
 -11   5   3        1.15       -3.54      5.83 o 
 -10   5   3       21.34       18.66      5.03 o 
  -9   5   3       46.03       62.49      8.71 o 
  -8   5   3     1058.47     1019.53     23.52 o 
  -7   5   3       10.00       13.20      4.13 o 
  -6   5   3      169.88      166.40     13.45 o 
  -5   5   3      392.66      409.79     13.47 o 
  -4   5   3      108.99       92.90      6.40 o 
  -3   5   3      202.93      230.33      9.92 o 
  -2   5   3       72.86       78.03      5.92 o 
  -1   5   3      330.47      384.83     20.17 o 
   0   5   3     2596.49     2819.04     36.77 o 
   1   5   3     1124.00     1152.64     31.79 o 
   2   5   3       10.46       12.89      3.19 o 
   3   5   3        8.71       16.45      4.16 o 
   4   5   3        7.48       13.44      3.78 o 
   5   5   3      246.19      263.14     12.05 o 
   6   5   3      258.94      272.62     25.33 o 
   7   5   3       50.31       58.49      5.75 o 
   8   5   3      242.88      263.89     13.74 o 
   9   5   3      564.67      487.71     18.60 o 
  10   5   3       66.71       58.45      7.11 o 
  11   5   3        8.52       -0.57      6.30 o 
  12   5   3        8.04       16.21     13.91 o 
 -13   6   3       20.46       13.08      9.41 o 
 -12   6   3       10.63       21.69      6.23 o 
 -11   6   3       33.61       36.66      6.84 o 
 -10   6   3       16.17       12.95      5.86 o 
  -9   6   3       37.03       40.00      9.66 o 
  -8   6   3      389.42      438.56     16.87 o 
  -7   6   3       35.10       31.46      5.14 o 
  -6   6   3      284.38      304.01     13.87 o 
  -5   6   3       31.47       33.77      4.66 o 
  -4   6   3      445.70      427.37     14.87 o 
  -3   6   3      707.46      735.79     18.33 o 
  -2   6   3      226.20      242.48     11.07 o 
  -1   6   3        9.06        4.89      4.84 o 
   0   6   3      136.14      157.46      6.52 o 
   1   6   3      309.84      329.73     12.82 o 
   2   6   3        9.82        8.23      3.63 o 
   3   6   3      114.63      136.97      9.12 o 
   4   6   3      628.38      638.93     18.38 o 
   5   6   3       80.80       84.37      6.63 o 
   6   6   3     1406.98     1410.75     36.99 o 
   7   6   3      214.46      226.05     12.70 o 
   8   6   3      381.37      359.65     37.51 o 
   9   6   3      187.77      146.87     10.95 o 
  10   6   3       31.21       37.39      6.95 o 
  11   6   3       10.45        0.21      9.87 o 
 -12   7   3        0.59       11.16      6.29 o 
 -11   7   3       93.98       97.80      8.78 o 
 -10   7   3       13.25       15.39      5.61 o 
  -9   7   3       32.61       18.97      6.73 o 
  -8   7   3       37.56       35.77      9.46 o 
  -7   7   3      909.97      889.13     23.58 o 
  -6   7   3      392.25      350.14     15.60 o 
  -5   7   3      181.82      192.62     11.72 o 
  -4   7   3      805.79      822.29     21.92 o 
  -3   7   3      115.37      102.74      7.11 o 
  -2   7   3        7.61        9.85      5.34 o 
  -1   7   3        0.02       -1.97      5.00 o 
   0   7   3       79.01       83.68      4.43 o 
   1   7   3        5.71        2.86      4.67 o 
   2   7   3      609.47      649.67     19.10 o 
   3   7   3      594.95      602.40     19.26 o 
   4   7   3      188.97      177.41     11.80 o 
   5   7   3       66.88       69.74      6.63 o 
   6   7   3       85.85       85.23      7.61 o 
   7   7   3       43.58       62.68      7.83 o 
   8   7   3        0.63       -3.83      6.97 o 
   9   7   3       18.92       15.80      7.40 o 
  10   7   3       26.98       21.66      6.78 o 
 -11   8   3       27.96       35.56      7.52 o 
 -10   8   3        2.26        8.88      5.61 o 
  -9   8   3        1.92      -10.21     10.21 o 
  -8   8   3       47.35       48.75      7.02 o 
  -7   8   3       39.23       29.13      6.96 o 
  -6   8   3       18.48       17.73      5.23 o 
  -5   8   3        0.52       -1.20      9.12 o 
  -4   8   3        1.26       -5.58      6.23 o 
  -3   8   3       63.54       60.37      6.34 o 
  -2   8   3       96.61       95.26      7.04 o 
  -1   8   3      475.79      452.72     17.08 o 
   0   8   3      589.01      538.29     14.41 o 
   1   8   3       58.08       46.44      5.85 o 
   2   8   3        8.07        5.56      5.09 o 
   3   8   3      132.30      136.88      9.11 o 
   4   8   3        4.40       -6.23      7.58 o 
   5   8   3      149.27      117.60      9.52 o 
   6   8   3        1.80        5.35      6.35 o 
   7   8   3        0.06       13.08      4.83 o 
   8   8   3       29.06       22.03      7.19 o 
   9   8   3       59.55       82.47      8.87 o 
  -9   9   3       72.22       89.49      9.42 o 
  -8   9   3       15.11       26.66      9.95 o 
  -7   9   3       12.81       20.87      6.29 o 
  -6   9   3        0.44       -1.85      6.70 o 
  -5   9   3        0.70       -2.26      6.68 o 
  -4   9   3       65.57       56.15      8.13 o 
  -3   9   3       18.86       16.20      9.81 o 
  -2   9   3        6.59       -0.16      6.27 o 
  -1   9   3        0.15       -2.49     12.36 o 
   0   9   3        0.14       -2.45      4.23 o 
   1   9   3      139.50      116.80      9.24 o 
   2   9   3       34.67        7.99      7.96 o 
   3   9   3        0.12       -1.15      9.59 o 
   4   9   3       20.44       25.88      6.86 o 
   5   9   3        6.06        5.52      7.42 o 
   6   9   3       42.12       57.97      8.58 o 
   7   9   3       10.12        4.92      7.97 o 
  -7  10   3        5.71       17.98     11.15 o 
  -6  10   3        1.09        2.41      6.78 o 
  -5  10   3      172.28      165.78     14.89 o 
  -4  10   3        1.89        1.65     15.64 o 
  -3  10   3      142.15      167.30     11.14 o 
  -2  10   3      100.33       97.69     10.93 o 
  -1  10   3       30.88       41.51     12.76 o 
   0  10   3        4.11        0.26      5.58 o 
   1  10   3       31.57       40.74      7.29 o 
   2  10   3      176.22      175.33     13.71 o 
   3  10   3        9.78       -0.06      7.85 o 
   4  10   3        2.17       -0.65      6.72 o 
   5  10   3       72.67       84.30     25.62 o 
  -3  11   3        0.54        9.29      6.32 o 
  -2  11   3        8.13       14.03      8.38 o 
  -1  11   3       38.11       31.23      8.27 o 
   0  11   3       52.98       49.34      5.91 o 
   1  11   3       21.64       16.00      8.28 o 
 -16   0   4       15.23        3.44     12.15 o 
 -15   0   4       24.92       18.76     10.22 o 
 -14   0   4        3.95       -7.08     11.59 o 
 -11   0   4      867.83      848.64     31.03 o 
 -10   0   4        5.38       12.67      5.85 o 
  -9   0   4        7.79       11.72      4.93 o 
  -8   0   4      437.26      412.11     18.40 o 
  -7   0   4      442.25      545.74     19.97 o 
  -6   0   4      400.98      364.04     15.02 o 
  -5   0   4       17.36       14.20      4.02 o 
  -4   0   4      159.60      135.92      8.38 o 
  -3   0   4     1609.16     1735.41     25.59 o 
  -2   0   4    10630.09    10009.33     58.60 o 
  -1   0   4   166529.30   127741.66    802.00 o 
   0   0   4    38285.10    35191.86    276.86 o 
   1   0   4     4082.74     3854.65     39.46 o 
   2   0   4      992.64      792.67     19.45 o 
   3   0   4       61.10       58.81      6.04 o 
   4   0   4      547.57      641.98     20.59 o 
   5   0   4       51.15       49.56      5.54 o 
   6   0   4      505.63      460.88     20.03 o 
   7   0   4      293.49      330.21     18.30 o 
   8   0   4      321.43      311.07     19.39 o 
   9   0   4      804.15      717.76     29.54 o 
  10   0   4       22.34       18.90      7.83 o 
  11   0   4      167.43      165.27     16.29 o 
  12   0   4       34.99       28.96     11.03 o 
  13   0   4        8.72       14.72      7.95 o 
 -16   1   4        0.04       -2.94      7.78 o 
 -15   1   4        2.18       10.83      5.86 o 
 -14   1   4       58.19       72.69     20.87 o 
 -13   1   4       25.80       26.00      6.00 o 
 -12   1   4      245.88      237.88     13.93 o 
 -11   1   4        5.12        6.26      6.37 o 
 -10   1   4        4.75        1.70      4.75 o 
  -9   1   4       22.20       28.65      4.71 o 
  -8   1   4      451.40      505.11     14.59 o 
  -7   1   4      216.60      167.87      8.39 o 
  -6   1   4        0.71        0.18      3.14 o 
  -5   1   4      508.08      478.57     17.39 o 
  -4   1   4     4555.16     4620.74     67.23 o 
  -3   1   4     1177.05     1123.56     15.98 o 
  -2   1   4      741.83      757.14     16.13 o 
  -1   1   4     4470.56     4279.90     42.81 o 
   0   1   4      281.44      303.33      5.77 o 
   1   1   4      336.83      322.82      8.60 o 
   2   1   4     1307.53     1464.59     19.04 o 
   3   1   4      366.95      309.18      9.67 o 
   4   1   4      143.82      139.90      7.34 o 
   5   1   4      153.69      122.84      7.93 o 
   6   1   4       31.64       33.48      4.26 o 
   7   1   4      121.32      112.32      7.87 o 
   8   1   4       48.19       42.42      5.25 o 
   9   1   4       11.48       13.85      3.95 o 
  10   1   4       26.28       29.22      6.19 o 
  11   1   4       86.07      107.21      9.16 o 
  12   1   4       14.67       11.81      8.04 o 
  13   1   4        2.00        5.52     12.75 o 
 -15   2   4        0.02      -10.63     11.23 o 
 -14   2   4       32.12       26.35      7.44 o 
 -13   2   4       32.99       19.85      6.49 o 
 -12   2   4      246.53      233.36     23.84 o 
 -11   2   4       37.32       52.91      5.54 o 
 -10   2   4        8.13        5.89      5.87 o 
  -9   2   4       16.73       12.14      4.14 o 
  -8   2   4      134.28      177.92      9.64 o 
  -7   2   4       11.91       24.90      3.55 o 
  -6   2   4      872.97     1046.71     31.36 o 
  -5   2   4      278.93      319.08      9.97 o 
  -4   2   4       78.71       72.09      4.80 o 
  -3   2   4      190.15      207.87      7.46 o 
  -2   2   4       42.50       48.09      6.10 o 
  -1   2   4     1961.07     1820.87     19.79 o 
   0   2   4     1322.56     1381.25     16.67 o 
   1   2   4      109.53       95.35      7.32 o 
   2   2   4      100.54      106.51      8.43 o 
   3   2   4      610.40      705.49     36.09 o 
   4   2   4       12.39        6.52      2.77 o 
   5   2   4     1080.62     1176.98     21.46 o 
   6   2   4      158.81      203.98     10.44 o 
   7   2   4       55.56       51.16      5.39 o 
   8   2   4       52.59       63.88      6.40 o 
   9   2   4        7.38       11.11      3.89 o 
  10   2   4        9.11        9.99      8.64 o 
  11   2   4       73.59       65.64      7.63 o 
  12   2   4       29.26       29.78     10.29 o 
  13   2   4       28.64       22.58      7.54 o 
 -15   3   4       12.63       -1.65     10.59 o 
 -14   3   4        6.05        7.76      5.45 o 
 -13   3   4      101.72       68.54      9.25 o 
 -12   3   4        9.40       17.53      4.91 o 
 -11   3   4       18.10       18.23      4.68 o 
 -10   3   4       18.99       18.22      4.70 o 
  -9   3   4      217.11      202.79     11.96 o 
  -8   3   4       78.12       54.21      5.06 o 
  -7   3   4      243.74      307.26     16.75 o 
  -6   3   4      183.00      232.85      9.57 o 
  -5   3   4      447.47      488.03     20.11 o 
  -4   3   4      575.33      562.45     13.29 o 
  -3   3   4      300.90      339.77     10.14 o 
  -2   3   4      378.80      342.65      9.93 o 
  -1   3   4      380.76      403.92     32.20 o 
   0   3   4      746.13      794.30     14.55 o 
   1   3   4      732.28      775.66     15.22 o 
   2   3   4       78.06       65.49      4.48 o 
   3   3   4      103.99      120.21      9.89 o 
   4   3   4      771.68      852.45     43.00 o 
   5   3   4        1.97        4.57      4.62 o 
   6   3   4        6.06       -3.59      4.81 o 
   7   3   4        0.51       -1.94      9.08 o 
   8   3   4      113.89      126.25      8.40 o 
   9   3   4       11.28       14.49      4.58 o 
  10   3   4      142.21      126.35     24.95 o 
  11   3   4       60.20       38.47     15.07 o 
  12   3   4        1.59       -7.72      7.72 o 
  13   3   4        4.14       14.32      5.36 o 
 -15   4   4      108.97      160.84     12.59 o 
 -14   4   4       30.44       15.19     10.07 o 
 -13   4   4        6.73       15.91      4.38 o 
 -12   4   4        8.34       15.25      4.01 o 
 -11   4   4       86.11       71.61      9.41 o 
 -10   4   4      124.78      117.19      7.90 o 
  -9   4   4       57.14       52.98      5.68 o 
  -8   4   4      232.49      224.23     10.99 o 
  -7   4   4      356.31      395.05     13.65 o 
  -6   4   4      315.14      342.03     12.31 o 
  -5   4   4       63.19       70.54      5.01 o 
  -4   4   4       25.42       29.31      3.28 o 
  -3   4   4       53.67       63.96      4.66 o 
  -2   4   4      379.50      376.19     11.89 o 
  -1   4   4       63.27       81.91      5.31 o 
   0   4   4      411.91      427.44     10.37 o 
   1   4   4       66.52       55.40      5.34 o 
   2   4   4       19.38       21.98      3.36 o 
   3   4   4      290.66      316.00     11.79 o 
   4   4   4        5.40        2.23      3.96 o 
   5   4   4      250.98      243.72     13.40 o 
   6   4   4       59.46       68.05      6.25 o 
   7   4   4      212.98      224.31     12.05 o 
   8   4   4       99.13      125.28     10.74 o 
   9   4   4       92.66       82.54      9.42 o 
  10   4   4       48.72       54.68      7.43 o 
  11   4   4        0.35       -5.77      6.72 o 
  12   4   4        0.31       11.97      5.89 o 
 -14   5   4        0.79        6.07      5.88 o 
 -13   5   4        1.56        0.00      9.83 o 
 -12   5   4      180.39      197.99     13.31 o 
 -11   5   4       75.62       46.94      7.83 o 
 -10   5   4       44.11       44.55      5.49 o 
  -9   5   4        9.14        7.81      5.03 o 
  -8   5   4      226.51      200.46     18.84 o 
  -7   5   4      424.88      427.35     14.98 o 
  -6   5   4      340.08      354.00     13.36 o 
  -5   5   4      400.81      383.98     13.56 o 
  -4   5   4       69.50       71.89      5.39 o 
  -3   5   4      168.21      184.95     12.61 o 
  -2   5   4      116.65      131.49     13.46 o 
  -1   5   4       14.02       14.64      3.87 o 
   0   5   4       14.66       15.24      2.68 o 
   1   5   4      190.36      208.77     13.52 o 
   2   5   4      282.90      311.80     12.16 o 
   3   5   4      388.27      386.52     26.75 o 
   4   5   4      122.11      113.59      7.64 o 
   5   5   4      101.73       85.90     10.15 o 
   6   5   4        1.33        4.82      6.60 o 
   7   5   4      136.67      127.66      8.42 o 
   8   5   4        4.71        0.78      4.69 o 
   9   5   4        1.86        3.35      6.55 o 
  10   5   4       73.27       67.75      8.23 o 
  11   5   4       43.00       36.49      8.01 o 
 -13   6   4       11.81       -5.71      7.46 o 
 -12   6   4        7.78       -0.61      6.88 o 
 -11   6   4       70.65       68.77      8.08 o 
 -10   6   4       47.73       35.19      9.53 o 
  -9   6   4       19.19       20.23      5.10 o 
  -8   6   4      922.18      926.00     23.98 o 
  -7   6   4     1396.99     1328.54     27.79 o 
  -6   6   4     2034.64     2028.29     32.71 o 
  -5   6   4        5.70        5.63      3.96 o 
  -4   6   4        1.30        0.96      4.95 o 
  -3   6   4        0.08        1.63      9.23 o 
  -2   6   4      303.29      285.72     12.45 o 
  -1   6   4      273.49      296.79     16.09 o 
   0   6   4      157.65      162.37      6.89 o 
   1   6   4      123.34      110.52      7.41 o 
   2   6   4       38.76       37.74      9.61 o 
   3   6   4      210.84      219.32     11.65 o 
   4   6   4       48.38       45.89      5.43 o 
   5   6   4     3301.72     3374.38     44.10 o 
   6   6   4      105.21      103.07      7.66 o 
   7   6   4      270.95      248.15     14.48 o 
   8   6   4       46.99       44.95      6.95 o 
   9   6   4        2.52       -3.59      5.89 o 
  10   6   4        8.16       13.70     16.96 o 
  11   6   4        0.11       -2.04      7.69 o 
 -12   7   4       23.54       22.48      7.48 o 
 -11   7   4       13.51       14.24      6.75 o 
 -10   7   4       90.88      118.18      9.55 o 
  -9   7   4        4.66       -2.15      6.02 o 
  -8   7   4      882.08      868.20     24.47 o 
  -7   7   4      240.12      234.65     25.85 o 
  -6   7   4        6.59       -0.16      6.20 o 
  -5   7   4      180.93      179.20     12.92 o 
  -4   7   4       26.41       23.10      4.53 o 
  -3   7   4      113.40      107.25      7.77 o 
  -2   7   4       75.86       75.28      7.05 o 
  -1   7   4       67.33       73.72      6.26 o 
   0   7   4       35.12       36.23      3.76 o 
   1   7   4      397.14      378.59     15.49 o 
   2   7   4       40.01       55.19     12.39 o 
   3   7   4        0.12        8.17     13.89 o 
   4   7   4        1.83       -0.55      5.96 o 
   5   7   4       73.30       84.18      7.06 o 
   6   7   4      674.48      646.80     22.22 o 
   7   7   4      210.94      192.39     12.34 o 
   8   7   4       16.21       21.23     15.40 o 
   9   7   4       74.56       71.94      9.64 o 
  10   7   4       29.68       38.87      6.97 o 
 -11   8   4       66.32       81.89      8.93 o 
 -10   8   4       13.01       22.76      6.03 o 
  -9   8   4        7.12        6.00      7.84 o 
  -8   8   4        0.67        0.84      6.36 o 
  -7   8   4        1.97       -1.35      6.30 o 
  -6   8   4      311.94      339.82     16.83 o 
  -5   8   4      274.73      268.32     14.41 o 
  -4   8   4      170.83      145.74     15.24 o 
  -3   8   4       14.43        5.70      5.83 o 
  -2   8   4        0.81        0.99      6.09 o 
  -1   8   4      127.83      118.91     17.37 o 
   0   8   4       83.94       81.88      6.58 o 
   1   8   4        0.54       10.95      4.84 o 
   2   8   4       97.99       98.69     10.03 o 
   3   8   4       13.92       18.25      5.49 o 
   4   8   4      176.71      175.79     10.88 o 
   5   8   4       12.90        5.49     24.81 o 
   6   8   4      191.56      196.26     12.94 o 
   7   8   4        3.50        1.57      7.84 o 
   8   8   4        0.88       -0.96      7.35 o 
  -9   9   4        1.78        1.02      6.44 o 
  -8   9   4      155.77      196.32     26.07 o 
  -7   9   4        9.80       20.47      6.68 o 
  -6   9   4       31.72       40.62      7.63 o 
  -5   9   4       16.65        7.43      6.27 o 
  -4   9   4       36.64       42.62      7.12 o 
  -3   9   4      243.33      252.38     14.84 o 
  -2   9   4      469.54      433.75     19.42 o 
  -1   9   4       24.56       21.02      9.99 o 
   0   9   4       72.51       71.82      5.76 o 
   1   9   4      447.79      408.21     20.43 o 
   2   9   4       32.06       28.29      7.24 o 
   3   9   4       10.35       13.71      5.19 o 
   4   9   4       44.09       51.26      7.96 o 
   5   9   4       16.40       13.17     13.18 o 
   6   9   4       41.67       64.77     14.00 o 
   7   9   4       28.95       45.44      8.25 o 
  -7  10   4       30.70       17.96     13.57 o 
  -6  10   4        0.58       -5.89      8.52 o 
  -5  10   4       20.30       34.83      7.40 o 
  -4  10   4        3.59        9.83      6.43 o 
  -3  10   4        0.20        3.08     10.88 o 
  -2  10   4      129.67      127.93     10.49 o 
  -1  10   4       20.98       24.27      6.53 o 
   0  10   4       12.60        6.61      4.88 o 
   1  10   4       76.31       80.96      9.97 o 
   2  10   4        4.16        3.31      6.98 o 
   3  10   4       21.59       22.60     11.02 o 
   4  10   4        5.59       18.24     14.06 o 
 -16   1   5        7.37        0.53      7.31 o 
 -15   1   5        0.60        3.59     11.76 o 
 -14   1   5        2.22       -1.34      7.13 o 
 -13   1   5      239.64      232.41     13.77 o 
 -12   1   5      250.91      229.87     19.14 o 
 -11   1   5     1309.47     1291.22     27.35 o 
 -10   1   5       24.88       32.80      4.70 o 
  -9   1   5       34.23       23.59      4.00 o 
  -8   1   5       51.14       47.39      4.52 o 
  -7   1   5       24.89       30.48      3.86 o 
  -6   1   5      863.94      961.74     17.62 o 
  -5   1   5      100.39       96.59      6.35 o 
  -4   1   5      706.96      714.25     13.70 o 
  -3   1   5      179.32      141.79      6.60 o 
  -2   1   5     1050.48     1029.69     23.08 o 
  -1   1   5      635.05      627.38     16.77 o 
   0   1   5     1790.45     1676.15     14.26 o 
   1   1   5       60.14       76.79      4.84 o 
   2   1   5       83.80       81.24      5.27 o 
   3   1   5      364.63      304.57     18.57 o 
   4   1   5      823.10      919.01     18.28 o 
   5   1   5       54.50       41.34      8.15 o 
   6   1   5      360.33      390.57     13.95 o 
   7   1   5        0.43       -2.29      5.18 o 
   8   1   5      561.41      522.79     17.96 o 
   9   1   5        2.16       -3.44      6.19 o 
  10   1   5      507.19      489.60     20.10 o 
  11   1   5       14.35       19.05      5.21 o 
  12   1   5        2.46        7.27      5.62 o 
 -15   2   5        0.20       -7.06      7.06 o 
 -14   2   5      174.20      196.48     13.08 o 
 -13   2   5       66.23       76.63      8.26 o 
 -12   2   5      437.84      457.14     36.02 o 
 -11   2   5      389.95      443.11     16.75 o 
 -10   2   5        3.53        7.45      3.23 o 
  -9   2   5       16.04       19.09      3.54 o 
  -8   2   5      471.10      460.91     14.51 o 
  -7   2   5       17.69       15.72      7.26 o 
  -6   2   5       12.11       20.52      4.81 o 
  -5   2   5      288.24      278.62      9.84 o 
  -4   2   5       14.24       15.19      2.83 o 
  -3   2   5     1209.10     1217.46     18.14 o 
  -2   2   5      209.43      220.60      8.13 o 
  -1   2   5       36.05       35.05      3.62 o 
   0   2   5      567.60      538.27      8.73 o 
   1   2   5      113.18      101.99      6.06 o 
   2   2   5      282.76      290.27      9.80 o 
   3   2   5     1050.63     1104.05     19.50 o 
   4   2   5      275.41      322.46     11.33 o 
   5   2   5     2303.54     2405.68     65.08 o 
   6   2   5      586.68      644.10     18.02 o 
   7   2   5        2.22        1.68     13.75 o 
   8   2   5        0.21        7.75      5.29 o 
   9   2   5        2.12        1.18      4.98 o 
  10   2   5       27.00       26.66     11.16 o 
  11   2   5        5.04       -0.24      7.14 o 
  12   2   5       44.47       49.94      8.24 o 
 -15   3   5       52.59       71.62     14.24 o 
 -14   3   5        6.22        3.67      6.12 o 
 -13   3   5        0.42        0.18      5.50 o 
 -12   3   5       78.04       83.46      7.04 o 
 -11   3   5        2.28        3.66      4.69 o 
 -10   3   5       26.40       14.55      5.08 o 
  -9   3   5      117.46      127.61      8.24 o 
  -8   3   5      144.19      134.32     16.62 o 
  -7   3   5      251.68      228.45     19.71 o 
  -6   3   5       12.23        0.91      4.56 o 
  -5   3   5       65.46       47.14      4.36 o 
  -4   3   5      432.93      399.31     19.24 o 
  -3   3   5      396.07      427.74     11.73 o 
  -2   3   5       48.53       42.47      3.57 o 
  -1   3   5      261.11      242.03     19.61 o 
   0   3   5       20.79       23.48      2.49 o 
   1   3   5      247.93      230.01     11.55 o 
   2   3   5      568.24      591.57     14.66 o 
   3   3   5     4245.52     4387.06     91.16 o 
   4   3   5       81.45       82.79      5.78 o 
   5   3   5        3.94        1.09      4.34 o 
   6   3   5      112.66      113.45      8.04 o 
   7   3   5        0.29       -4.81      4.89 o 
   8   3   5       26.59       25.90      5.03 o 
   9   3   5      332.87      304.43     15.52 o 
  10   3   5       13.25       18.04      5.64 o 
  11   3   5       57.51       50.94      7.65 o 
  12   3   5       34.37       40.12      7.25 o 
 -15   4   5        7.96        3.44     12.87 o 
 -14   4   5       12.42       15.71      7.00 o 
 -13   4   5       19.98       24.89      6.02 o 
 -12   4   5      122.41      121.87      9.82 o 
 -11   4   5        4.59        2.37      6.06 o 
 -10   4   5       12.46       22.19      4.29 o 
  -9   4   5      321.66      324.73     14.09 o 
  -8   4   5        2.27        1.78      4.79 o 
  -7   4   5       68.38       65.99      5.26 o 
  -6   4   5       51.75       63.40      6.91 o 
  -5   4   5       12.73       16.39      7.13 o 
  -4   4   5       49.64       49.12      7.65 o 
  -3   4   5       21.99       11.86      7.04 o 
  -2   4   5     4209.27     4362.26    156.72 o 
  -1   4   5       28.30       51.83     12.67 o 
   0   4   5      228.81      241.06      6.89 o 
   1   4   5      184.22      203.36      9.71 o 
   2   4   5       42.93       51.07      5.81 o 
   3   4   5       19.01       19.39      5.09 o 
   4   4   5        0.87        0.04      4.38 o 
   5   4   5       31.22       27.81      4.86 o 
   6   4   5      250.27      231.51     16.61 o 
   7   4   5       27.48       30.27      5.02 o 
   8   4   5      200.19      190.48     11.18 o 
   9   4   5       46.80       41.20     17.72 o 
  10   4   5      185.24      188.37     18.05 o 
  11   4   5       71.95       57.27     10.82 o 
 -14   5   5       38.35       35.10      7.52 o 
 -13   5   5       31.74       24.24     10.00 o 
 -12   5   5      152.02      137.70     10.34 o 
 -11   5   5        1.62       -4.54      8.49 o 
 -10   5   5      524.98      471.23     18.39 o 
  -9   5   5       21.05       20.91      4.95 o 
  -8   5   5       49.93       58.84      5.61 o 
  -7   5   5      279.86      317.51     13.41 o 
  -6   5   5        0.00        8.41      3.05 o 
  -5   5   5       14.64       10.50      4.15 o 
  -4   5   5       17.51       18.83      4.17 o 
  -3   5   5        6.89        1.81      5.42 o 
  -2   5   5     1732.92     1881.04     28.22 o 
  -1   5   5      420.30      469.14     14.47 o 
   0   5   5      377.01      382.10     11.44 o 
   1   5   5       55.59       54.28      5.05 o 
   2   5   5      108.42      103.88     10.28 o 
   3   5   5        3.71        4.75      3.82 o 
   4   5   5       14.30       11.23      4.13 o 
   5   5   5      283.38      290.22     21.40 o 
   6   5   5       85.34       89.21      7.47 o 
   7   5   5       99.07       93.76      7.63 o 
   8   5   5        1.33        3.29      7.04 o 
   9   5   5       16.14        1.37      7.83 o 
  10   5   5       47.96       51.60     13.08 o 
  11   5   5       11.12        6.45      6.11 o 
 -13   6   5       52.49       25.98     13.38 o 
 -12   6   5       20.23       14.21      6.69 o 
 -11   6   5       63.11       58.58     11.72 o 
 -10   6   5      394.79      371.17     17.16 o 
  -9   6   5      843.04      814.36     24.09 o 
  -8   6   5       72.16       68.46      6.92 o 
  -7   6   5      587.31      556.28     25.53 o 
  -6   6   5       42.00       56.95      5.68 o 
  -5   6   5      365.88      378.16     15.56 o 
  -4   6   5       12.14       20.74      9.05 o 
  -3   6   5      100.02      108.16     11.18 o 
  -2   6   5      256.00      252.13     19.55 o 
  -1   6   5        2.48        2.19      5.55 o 
   0   6   5        0.01       -0.22      3.28 o 
   1   6   5      789.59      767.02     20.33 o 
   2   6   5      305.54      316.22     13.75 o 
   3   6   5       20.05       20.79      4.85 o 
   4   6   5       64.16       53.68      6.40 o 
   5   6   5      415.93      414.05     16.87 o 
   6   6   5      132.27      130.84      9.57 o 
   7   6   5       30.52       22.10      6.25 o 
   8   6   5       25.99       28.03      7.32 o 
   9   6   5       14.57       11.67      5.99 o 
  10   6   5        0.16        6.54      9.53 o 
 -12   7   5       67.19       64.50     15.57 o 
 -11   7   5        0.02       -2.09      6.58 o 
 -10   7   5        2.98       -3.29      6.67 o 
  -9   7   5        4.68        8.20      7.67 o 
  -8   7   5        0.04       -1.96      6.39 o 
  -7   7   5       31.15       30.67      5.63 o 
  -6   7   5       15.31       16.81      5.94 o 
  -5   7   5     1510.96     1569.54     30.92 o 
  -4   7   5        1.37       -0.61      6.52 o 
  -3   7   5       73.69       86.32     12.46 o 
  -2   7   5        3.78        0.91      6.85 o 
  -1   7   5        0.23       -4.73      5.08 o 
   0   7   5      123.00      120.70      7.17 o 
   1   7   5        1.77        1.89      4.79 o 
   2   7   5      356.74      399.67     16.41 o 
   3   7   5      132.28      121.29      8.23 o 
   4   7   5      672.85      651.58     24.64 o 
   5   7   5       55.40       56.97      6.78 o 
   6   7   5      152.58      145.34     10.63 o 
   7   7   5       27.44       24.38      5.98 o 
   8   7   5       15.17       19.39     12.33 o 
   9   7   5       45.79       61.04      9.02 o 
 -11   8   5        9.55       18.51     11.30 o 
 -10   8   5        3.72        9.04      6.19 o 
  -9   8   5       10.91       13.75      9.88 o 
  -8   8   5       39.22       31.40      6.81 o 
  -7   8   5       81.48       83.02      7.95 o 
  -6   8   5       35.55       36.40      6.76 o 
  -5   8   5       17.32       14.17      4.89 o 
  -4   8   5      226.85      246.89     15.55 o 
  -3   8   5      102.48       77.81      7.02 o 
  -2   8   5        0.28        8.16      4.43 o 
  -1   8   5      500.91      478.15     19.06 o 
   0   8   5       87.38       91.38      5.23 o 
   1   8   5      104.08       95.24      7.97 o 
   2   8   5       28.76       32.27      5.66 o 
   3   8   5        0.70       -3.87      6.99 o 
   4   8   5       10.77        9.96      5.80 o 
   5   8   5        7.39        5.59      6.85 o 
   6   8   5       26.75       20.38      6.07 o 
   7   8   5       11.26       25.91     14.41 o 
   8   8   5        0.13       -2.60      7.04 o 
  -9   9   5      100.54      135.01     11.31 o 
  -8   9   5       19.87       23.01      7.02 o 
  -7   9   5        5.02       11.20      8.54 o 
  -6   9   5       68.58       75.93      7.94 o 
  -5   9   5       14.81       -4.36     10.98 o 
  -4   9   5        2.32       -3.66     11.74 o 
  -3   9   5       56.03       49.33      6.88 o 
  -2   9   5       75.81       64.73     12.35 o 
  -1   9   5       23.56       14.16      8.88 o 
   0   9   5        8.61        6.18      7.77 o 
   1   9   5        3.20        2.06      6.91 o 
   2   9   5      118.53      126.56     10.56 o 
   3   9   5       11.48       12.94      8.43 o 
   4   9   5        2.98        6.88      6.63 o 
   5   9   5        0.02       -0.30      8.01 o 
   6   9   5        0.34        1.68      6.48 o 
  -7  10   5        6.05        7.48      7.79 o 
  -6  10   5        8.77       18.95     18.39 o 
  -5  10   5        1.20        2.43      8.20 o 
  -4  10   5       80.22       67.90      9.08 o 
  -3  10   5      121.24      147.39     10.75 o 
  -2  10   5       18.64       17.44      6.46 o 
  -1  10   5      172.79      174.67     13.08 o 
   0  10   5        0.64       -4.93      6.47 o 
   1  10   5      105.83      118.64     10.22 o 
   2  10   5       33.30       28.04      8.13 o 
   3  10   5       49.20       41.96      9.10 o 
 -16   0   6       70.36       70.66     14.82 o 
 -15   0   6      358.68      397.32     26.64 o 
 -14   0   6       32.73       25.65      9.79 o 
 -13   0   6      634.16      565.78     30.06 o 
 -12   0   6       48.86       42.96      9.16 o 
 -11   0   6      375.63      358.99     21.66 o 
 -10   0   6      112.56      131.41     12.83 o 
  -9   0   6      195.15      231.86     15.67 o 
  -8   0   6       25.44       29.95      6.14 o 
  -7   0   6      657.66      542.88     20.30 o 
  -6   0   6      110.86       85.71      8.44 o 
  -5   0   6      527.61      501.27     18.16 o 
  -4   0   6      767.63      619.78     19.38 o 
  -3   0   6      667.58      575.52     17.89 o 
  -2   0   6      126.59      151.24      9.92 o 
  -1   0   6       26.89       26.58      5.48 o 
   0   0   6      136.83      155.86     11.96 o 
   1   0   6      128.30      140.82      9.72 o 
   2   0   6       37.62       30.61      5.33 o 
   3   0   6     2808.35     2630.18     44.03 o 
   4   0   6        0.90        0.75      5.86 o 
   5   0   6      158.98      140.60     12.91 o 
   6   0   6       60.02       65.86      8.00 o 
   7   0   6       57.58       44.75      7.38 o 
   8   0   6       29.70       29.82      8.19 o 
   9   0   6     1482.80     1501.31     44.31 o 
  10   0   6        5.99       13.37      9.14 o 
  11   0   6      184.07      185.25     16.91 o 
  12   0   6       36.26       59.39     10.50 o 
 -16   1   6       17.47       27.22      6.12 o 
 -15   1   6        0.02        1.74      6.76 o 
 -14   1   6       17.98        7.18      9.19 o 
 -13   1   6      301.68      322.82     30.02 o 
 -12   1   6     1389.11     1359.30     30.10 o 
 -11   1   6     1522.55     1575.72     30.55 o 
 -10   1   6        0.63        5.54      3.76 o 
  -9   1   6      296.51      314.14     23.22 o 
  -8   1   6      122.74      118.92     10.00 o 
  -7   1   6      850.34      868.55     43.38 o 
  -6   1   6        0.34        7.60      2.46 o 
  -5   1   6      175.60      177.24     14.67 o 
  -4   1   6      128.74      104.46      6.46 o 
  -3   1   6      525.31      481.54     11.98 o 
  -2   1   6      976.47      996.43     16.78 o 
  -1   1   6       47.18       54.91      3.90 o 
   0   1   6      146.35      145.74      5.23 o 
   1   1   6       32.84       41.54      5.72 o 
   2   1   6       71.61       74.18      5.42 o 
   3   1   6        2.37        6.03      3.28 o 
   4   1   6        1.11       -5.23      5.23 o 
   5   1   6       20.41       12.91      4.18 o 
   6   1   6       49.86       47.10      6.16 o 
   7   1   6      162.55      154.32     15.10 o 
   8   1   6      292.73      275.24     18.25 o 
   9   1   6      834.32      835.98     24.65 o 
  10   1   6      661.47      688.62     48.37 o 
  11   1   6       47.55       40.34      8.06 o 
  12   1   6       26.27       38.27      7.79 o 
 -15   2   6      125.79      157.66     16.37 o 
 -14   2   6        4.48       11.40      6.24 o 
 -13   2   6        1.67       -6.93      6.93 o 
 -12   2   6      929.25      875.40     24.55 o 
 -11   2   6      189.60      169.83     20.09 o 
 -10   2   6       16.95       16.49      5.47 o 
  -9   2   6        6.85        1.87      4.82 o 
  -8   2   6      210.34      212.57     10.39 o 
  -7   2   6      929.39     1063.04     22.82 o 
  -6   2   6      496.28      466.18     14.15 o 
  -5   2   6        1.91       -3.91      3.91 o 
  -4   2   6      185.72      183.67      8.20 o 
  -3   2   6        2.51       -1.77      3.42 o 
  -2   2   6      634.49      614.89     14.06 o 
  -1   2   6       17.53       22.53      3.21 o 
   0   2   6      439.23      375.07     15.21 o 
   1   2   6       23.99       23.31      3.89 o 
   2   2   6      280.46      251.69     13.00 o 
   3   2   6       81.31       82.59      6.10 o 
   4   2   6      139.78      143.61      8.99 o 
   5   2   6      350.42      314.44     19.28 o 
   6   2   6      122.27      118.54      8.44 o 
   7   2   6       34.40       40.50      5.01 o 
   8   2   6      112.16      117.35     13.18 o 
   9   2   6        9.04       15.00      7.88 o 
  10   2   6      155.58      179.47     11.39 o 
  11   2   6        0.66       -9.27     10.71 o 
  12   2   6       21.73       35.99      7.11 o 
 -15   3   6        0.00       13.65      6.68 o 
 -14   3   6       44.83       50.04      6.74 o 
 -13   3   6        1.05       -1.95      7.66 o 
 -12   3   6      304.07      265.09     14.81 o 
 -11   3   6       15.99       25.80      5.07 o 
 -10   3   6       46.50       55.71      5.61 o 
  -9   3   6        0.16        5.28      4.24 o 
  -8   3   6      711.57      858.77     26.96 o 
  -7   3   6       72.58       91.44      6.48 o 
  -6   3   6      558.29      697.17     16.86 o 
  -5   3   6     1014.43     1056.11     20.08 o 
  -4   3   6      119.93      141.86      9.40 o 
  -3   3   6       23.31       17.68      3.35 o 
  -2   3   6       36.98       37.70      3.87 o 
  -1   3   6       22.33       21.02      5.48 o 
   0   3   6        5.88        7.70      2.29 o 
   1   3   6      183.04      198.20      9.26 o 
   2   3   6       20.61       17.87      3.69 o 
   3   3   6      221.02      216.35     10.08 o 
   4   3   6      721.64      732.20     18.91 o 
   5   3   6       17.80       18.16      4.45 o 
   6   3   6        0.32       -1.32     10.20 o 
   7   3   6        0.64        4.22      4.17 o 
   8   3   6        0.19       -4.92      4.92 o 
   9   3   6        0.15       -6.36      6.36 o 
  10   3   6      125.14      102.16      9.95 o 
  11   3   6       15.06       18.03      6.38 o 
 -15   4   6        1.24       -6.78      6.78 o 
 -14   4   6        8.66       -0.92      5.82 o 
 -13   4   6        9.62        3.63      6.64 o 
 -12   4   6      211.39      235.17     16.70 o 
 -11   4   6      180.55      195.78     16.99 o 
 -10   4   6       29.79       35.30      5.18 o 
  -9   4   6      181.24      221.33     11.97 o 
  -8   4   6        5.66        5.67      4.03 o 
  -7   4   6       84.01       96.76      6.53 o 
  -6   4   6      433.42      423.43     14.20 o 
  -5   4   6        0.20       -4.27      4.27 o 
  -4   4   6        5.14       -2.50      3.99 o 
  -3   4   6      222.14      246.89     10.30 o 
  -2   4   6      131.48      141.81      8.76 o 
  -1   4   6     1569.67     1612.35     25.44 o 
   0   4   6        4.89        6.28      2.85 o 
   1   4   6       41.38       39.87      4.68 o 
   2   4   6       38.34       34.75      4.40 o 
   3   4   6       92.53       81.45      6.76 o 
   4   4   6        0.06        6.20      3.91 o 
   5   4   6        2.41       10.21      9.07 o 
   6   4   6       55.33       56.86      5.78 o 
   7   4   6        6.35       -4.18      6.32 o 
   8   4   6       22.75       26.58      8.73 o 
   9   4   6      213.16      218.08     14.79 o 
  10   4   6       99.83      100.34      9.20 o 
  11   4   6        0.71       19.96      7.89 o 
 -14   5   6       38.85       41.51     11.46 o 
 -13   5   6        0.29        2.26      8.55 o 
 -12   5   6       26.92       36.45     12.32 o 
 -11   5   6      130.76      115.51      9.08 o 
 -10   5   6       26.80       17.81      5.94 o 
  -9   5   6       53.92       58.89      9.14 o 
  -8   5   6      172.59      181.51     11.74 o 
  -7   5   6       83.12       81.29      6.94 o 
  -6   5   6      522.87      563.31     25.61 o 
  -5   5   6       37.47       39.42      4.55 o 
  -4   5   6       90.24       76.39      7.19 o 
  -3   5   6       32.39       47.44     12.60 o 
  -2   5   6       97.75       91.27      9.08 o 
  -1   5   6       99.40      110.06      7.33 o 
   0   5   6      200.32      202.46      7.70 o 
   1   5   6       93.57       88.57      7.06 o 
   2   5   6       12.45       10.56      7.03 o 
   3   5   6       27.67       27.63      4.64 o 
   4   5   6      329.71      334.65     14.97 o 
   5   5   6       66.54       68.50      6.56 o 
   6   5   6        4.64        5.93      6.20 o 
   7   5   6      147.47      140.00     12.47 o 
   8   5   6        1.38       -4.15      9.28 o 
   9   5   6        8.31        2.38      6.43 o 
  10   5   6       19.11       34.86     14.57 o 
 -13   6   6        0.62        3.40      6.73 o 
 -12   6   6        5.64        6.94      7.47 o 
 -11   6   6       37.47       33.96     10.21 o 
 -10   6   6       65.98       69.19      8.08 o 
  -9   6   6      161.25      135.98      9.38 o 
  -8   6   6       54.23       51.09      6.62 o 
  -7   6   6      166.21      170.97     11.23 o 
  -6   6   6       23.47       34.74      6.49 o 
  -5   6   6       80.78       80.08      6.75 o 
  -4   6   6       76.29       79.03      6.44 o 
  -3   6   6       94.74      101.58      6.97 o 
  -2   6   6       10.52       11.24      4.14 o 
  -1   6   6        0.01       -0.24      4.48 o 
   0   6   6      151.41      140.83      6.30 o 
   1   6   6       49.66       46.75      5.44 o 
   2   6   6      261.04      275.52     13.07 o 
   3   6   6      338.56      332.00     21.68 o 
   4   6   6       33.53       42.00      6.25 o 
   5   6   6       31.39       31.00     10.95 o 
   6   6   6        0.80        2.63      5.87 o 
   7   6   6       96.07       86.88      8.42 o 
   8   6   6        9.08       14.51      6.04 o 
   9   6   6        0.07       -7.20      7.73 o 
 -12   7   6        4.79        3.36      8.56 o 
 -11   7   6       10.69       17.79      6.64 o 
 -10   7   6       73.75       70.84      8.40 o 
  -9   7   6      102.57       92.29      9.63 o 
  -8   7   6        2.39       -0.44      6.29 o 
  -7   7   6        7.95        7.56      5.96 o 
  -6   7   6     1385.66     1443.25     30.85 o 
  -5   7   6      945.23      970.67     25.21 o 
  -4   7   6      745.71      759.12     22.17 o 
  -3   7   6       94.76       84.44      6.95 o 
  -2   7   6       21.34       22.05      5.23 o 
  -1   7   6        4.15       -0.05      8.38 o 
   0   7   6        2.36        2.87      3.41 o 
   1   7   6      320.23      329.07     15.28 o 
   2   7   6     1228.70     1201.87     57.73 o 
   3   7   6      317.88      330.93     16.29 o 
   4   7   6      889.37      899.94     25.49 o 
   5   7   6       15.10       29.59      8.09 o 
   6   7   6       21.89       20.50      6.35 o 
   7   7   6        3.21        0.57      9.12 o 
   8   7   6       13.70       10.33     14.18 o 
 -11   8   6       14.32       23.23      6.90 o 
 -10   8   6      187.27      207.83     13.13 o 
  -9   8   6       39.83       42.86     20.86 o 
  -8   8   6        1.36       -3.73      6.29 o 
  -7   8   6       19.75        3.17      8.58 o 
  -6   8   6      178.91      176.94     11.86 o 
  -5   8   6        6.07       14.82      7.09 o 
  -4   8   6      693.04      672.33     36.64 o 
  -3   8   6      286.64      310.90     15.44 o 
  -2   8   6        2.34        6.99      6.20 o 
  -1   8   6       67.49       75.31      8.25 o 
   0   8   6       39.77       40.43      3.94 o 
   1   8   6      106.60      101.53     12.51 o 
   2   8   6      523.04      525.03     19.96 o 
   3   8   6       42.22       42.99      7.39 o 
   4   8   6        0.38        4.28      7.16 o 
   5   8   6       27.11       32.20      6.94 o 
   6   8   6        3.06        0.96      7.10 o 
   7   8   6       22.21       21.91      6.99 o 
  -9   9   6        3.96        5.18     10.79 o 
  -8   9   6       13.33        1.65      8.88 o 
  -7   9   6      164.33      185.46     12.11 o 
  -6   9   6       89.93       83.66     15.79 o 
  -5   9   6      312.94      302.69     16.53 o 
  -4   9   6        5.68        2.94      9.05 o 
  -3   9   6       10.74        8.56      6.33 o 
  -2   9   6      167.16      160.16     10.55 o 
  -1   9   6       31.32       28.16     14.48 o 
   0   9   6       26.64       25.99      4.87 o 
   1   9   6      293.49      267.19     23.96 o 
   2   9   6        1.96        3.69      7.03 o 
   3   9   6       66.34       52.51      7.49 o 
   4   9   6       51.43       60.86      8.15 o 
   5   9   6      125.49      119.96     21.27 o 
  -6  10   6       12.84        8.74      8.88 o 
  -5  10   6       14.32        6.49      7.97 o 
  -4  10   6       16.63        9.18      7.84 o 
  -3  10   6        3.44        5.06     17.51 o 
  -2  10   6        9.33       20.41      6.99 o 
  -1  10   6       23.99       15.39      7.33 o 
   0  10   6       42.77       46.67      5.61 o 
   1  10   6        6.30        2.65      7.48 o 
   2  10   6       78.77       85.65     10.47 o 
 -16   1   7        0.85        3.70      7.58 o 
 -15   1   7        1.64        4.81      6.67 o 
 -14   1   7       71.64      103.13     12.79 o 
 -13   1   7        1.29       -1.34      7.91 o 
 -12   1   7      355.66      364.92     20.73 o 
 -11   1   7      103.73      112.16      8.22 o 
 -10   1   7      147.41      182.03     10.45 o 
  -9   1   7        6.35       -2.06      5.07 o 
  -8   1   7      973.04     1019.09     21.82 o 
  -7   1   7      454.42      489.44     14.37 o 
  -6   1   7      794.48      805.51     17.99 o 
  -5   1   7        7.17        1.60      3.77 o 
  -4   1   7      135.09       95.20      6.11 o 
  -3   1   7      755.86      703.81     36.05 o 
  -2   1   7     2778.83     2594.72     84.05 o 
  -1   1   7     2474.03     2397.93     28.39 o 
   0   1   7        0.84       -0.20      2.66 o 
   1   1   7      101.52       94.53      6.04 o 
   2   1   7      283.44      262.67     10.72 o 
   3   1   7       63.19       75.66      8.96 o 
   4   1   7       99.80       93.27      6.39 o 
   5   1   7       12.47       10.36     11.21 o 
   6   1   7       55.02       50.72      7.25 o 
   7   1   7      125.81      144.79     20.46 o 
   8   1   7      117.93      108.73      8.72 o 
   9   1   7      186.69      224.04     14.14 o 
  10   1   7       57.03       69.21      8.80 o 
  11   1   7       17.46       16.13      8.13 o 
 -15   2   7       41.16       23.94     17.92 o 
 -14   2   7       64.96       60.65      7.92 o 
 -13   2   7        1.09       -0.77      6.75 o 
 -12   2   7       90.18       92.88      7.53 o 
 -11   2   7        5.05        9.78      8.24 o 
 -10   2   7       36.11       42.72      5.46 o 
  -9   2   7        0.01       -6.23      6.23 o 
  -8   2   7     1239.13     1296.05     25.17 o 
  -7   2   7     1143.39     1219.93     23.24 o 
  -6   2   7       11.33        8.84      3.59 o 
  -5   2   7       33.66       42.89      4.25 o 
  -4   2   7        0.31       -1.09      3.86 o 
  -3   2   7      204.51      208.10      9.13 o 
  -2   2   7      764.02      691.86     15.77 o 
  -1   2   7       18.94       22.60      3.39 o 
   0   2   7       57.20       55.88      3.26 o 
   1   2   7      639.83      660.55     31.18 o 
   2   2   7       39.72       42.58      4.89 o 
   3   2   7        9.76        8.77      4.12 o 
   4   2   7      238.49      252.46     11.81 o 
   5   2   7       15.11       19.41      4.57 o 
   6   2   7       34.97       39.34      5.53 o 
   7   2   7        5.01        0.62      5.65 o 
   8   2   7        7.21        3.92      9.55 o 
   9   2   7        2.73        4.86      6.74 o 
  10   2   7       40.98       32.03      7.22 o 
  11   2   7        2.12       -0.11      6.51 o 
 -15   3   7        4.05       10.15      7.95 o 
 -14   3   7        6.79        2.21      7.45 o 
 -13   3   7      268.69      268.79     18.44 o 
 -12   3   7        0.30      -10.35     10.35 o 
 -11   3   7       33.28       31.08      5.71 o 
 -10   3   7       22.17       25.39      4.35 o 
  -9   3   7        5.12        5.76      7.31 o 
  -8   3   7        2.14        0.48      4.46 o 
  -7   3   7      551.63      570.30     18.36 o 
  -6   3   7       87.82       85.99      8.60 o 
  -5   3   7     1358.08     1469.91     44.20 o 
  -4   3   7      388.49      407.64     13.20 o 
  -3   3   7      488.01      443.02     13.31 o 
  -2   3   7      460.52      409.72     13.21 o 
  -1   3   7        0.00        1.89      3.53 o 
   0   3   7       23.70       17.11      4.50 o 
   1   3   7        9.06       16.34      9.05 o 
   2   3   7       96.40       93.93     15.41 o 
   3   3   7      100.53       96.24      9.13 o 
   4   3   7        6.91       17.28      3.87 o 
   5   3   7       60.41       70.02      6.01 o 
   6   3   7       11.78       16.28      8.53 o 
   7   3   7      137.59      138.17     13.73 o 
   8   3   7       40.26       50.32      7.26 o 
   9   3   7        0.29        1.25      5.98 o 
  10   3   7       14.36       11.40      6.66 o 
  11   3   7        0.67       -2.95      6.83 o 
 -15   4   7       59.21       60.52      8.70 o 
 -14   4   7       19.49       12.12      7.39 o 
 -13   4   7      144.24      131.99     11.03 o 
 -12   4   7       53.33       60.91      7.59 o 
 -11   4   7        7.28        2.54      6.57 o 
 -10   4   7       69.58       66.34      8.12 o 
  -9   4   7       73.88       74.03      6.38 o 
  -8   4   7      431.34      433.13     16.02 o 
  -7   4   7        2.25        1.12      4.06 o 
  -6   4   7      110.65      133.10      8.68 o 
  -5   4   7       10.34       12.95      6.96 o 
  -4   4   7       99.16      107.17      7.37 o 
  -3   4   7        6.24        2.34      3.68 o 
  -2   4   7      756.95      831.72     19.27 o 
  -1   4   7      122.08      125.34      8.09 o 
   0   4   7      529.80      570.68     11.56 o 
   1   4   7       48.54       50.60      4.79 o 
   2   4   7       40.29       40.49      4.92 o 
   3   4   7       58.46       59.88      5.59 o 
   4   4   7        1.76        2.34      5.44 o 
   5   4   7       54.06       52.75      5.40 o 
   6   4   7        0.21       -0.48     10.05 o 
   7   4   7       13.43       22.59      7.92 o 
   8   4   7        0.53        6.99      5.77 o 
   9   4   7        4.38        9.32      5.51 o 
  10   4   7       53.70       57.50     13.74 o 
 -14   5   7        5.45       -3.88      7.16 o 
 -13   5   7       68.33       80.65      8.16 o 
 -12   5   7        7.24       12.09      6.40 o 
 -11   5   7        1.60       -2.82      6.13 o 
 -10   5   7      106.47      104.76      8.18 o 
  -9   5   7      468.10      494.94     18.69 o 
  -8   5   7      210.76      190.48     12.42 o 
  -7   5   7      242.55      256.80     17.83 o 
  -6   5   7      124.21      119.96      7.97 o 
  -5   5   7        4.60        5.59      4.74 o 
  -4   5   7       15.90       19.67      4.53 o 
  -3   5   7        0.45        6.11      3.42 o 
  -2   5   7      265.85      263.28     12.33 o 
  -1   5   7      185.84      222.92     11.69 o 
   0   5   7      665.92      673.82     20.29 o 
   1   5   7       37.91       43.74      6.69 o 
   2   5   7        0.95        2.09      4.47 o 
   3   5   7       17.62       17.05      4.37 o 
   4   5   7       29.57       36.47      5.19 o 
   5   5   7      151.19      168.09     11.41 o 
   6   5   7        9.42        5.86      5.52 o 
   7   5   7        8.38        7.84      6.73 o 
   8   5   7      345.82      351.94     17.95 o 
   9   5   7        0.82       -0.89      6.88 o 
 -13   6   7        6.22        4.91      8.01 o 
 -12   6   7       34.41       27.80      7.01 o 
 -11   6   7       16.41        8.09      7.64 o 
 -10   6   7       38.93       49.07      8.40 o 
  -9   6   7       37.23       33.38     15.09 o 
  -8   6   7      248.63      242.82     14.57 o 
  -7   6   7      153.64      167.80     11.69 o 
  -6   6   7        0.02        0.62      4.87 o 
  -5   6   7       75.89       85.85      6.56 o 
  -4   6   7       45.18       42.07      5.75 o 
  -3   6   7      139.07      151.42     14.95 o 
  -2   6   7        2.04        1.06      5.30 o 
  -1   6   7      190.22      200.44     12.06 o 
   0   6   7       18.40       16.32      3.31 o 
   1   6   7        8.44        5.66      8.40 o 
   2   6   7       11.36       11.65      7.71 o 
   3   6   7      299.17      323.27     15.02 o 
   4   6   7       13.41       16.78      5.64 o 
   5   6   7      763.71      758.95     24.01 o 
   6   6   7        0.14        1.08     12.22 o 
   7   6   7      139.93      136.66     10.76 o 
   8   6   7       47.62       56.07      9.11 o 
 -12   7   7       31.61       33.90      7.82 o 
 -11   7   7       23.11       22.44      8.01 o 
 -10   7   7        3.03        6.44      5.68 o 
  -9   7   7        0.59       -8.02      8.02 o 
  -8   7   7      540.85      552.59     35.23 o 
  -7   7   7       13.43        7.76      7.67 o 
  -6   7   7      299.79      291.94     27.19 o 
  -5   7   7      233.85      228.00     14.05 o 
  -4   7   7      119.28      134.04     10.56 o 
  -3   7   7        3.28        4.52     12.07 o 
  -2   7   7        1.38       -6.06      6.06 o 
  -1   7   7       24.21       28.20      5.45 o 
   0   7   7        5.55        5.13      4.80 o 
   1   7   7      240.02      229.59     18.82 o 
   2   7   7       24.76       26.94     15.75 o 
   3   7   7      134.25      153.44     13.89 o 
   4   7   7       29.50       35.26      7.53 o 
   5   7   7      102.57      121.27      9.10 o 
   6   7   7       16.33       13.28      6.78 o 
   7   7   7       10.77        9.60      6.97 o 
 -10   8   7        2.27        9.98      5.62 o 
  -9   8   7        4.82       11.23     12.35 o 
  -8   8   7       29.42       22.16      7.54 o 
  -7   8   7       25.82       35.95      9.27 o 
  -6   8   7        3.17       -4.82      6.66 o 
  -5   8   7       13.45       16.26      8.77 o 
  -4   8   7        3.79        4.49     14.73 o 
  -3   8   7       31.86       32.27      6.10 o 
  -2   8   7      125.03      122.48     10.48 o 
  -1   8   7      361.44      372.44     17.46 o 
   0   8   7       12.02       12.78      4.37 o 
   1   8   7       53.36       60.03      8.30 o 
   2   8   7       42.37       51.55     14.42 o 
   3   8   7        7.99       10.31      7.76 o 
   4   8   7       49.43       42.39      8.79 o 
   5   8   7        9.89        8.06     10.70 o 
   6   8   7        5.93        8.28      5.87 o 
  -8   9   7       11.24        1.69      8.64 o 
  -7   9   7        3.35        5.13      7.17 o 
  -6   9   7        0.05        2.95      6.64 o 
  -5   9   7        8.55       14.37      5.69 o 
  -4   9   7        7.46       11.59      6.79 o 
  -3   9   7        2.89       15.92      5.02 o 
  -2   9   7        0.18        5.08      6.20 o 
  -1   9   7       21.33       20.59      6.83 o 
   0   9   7       31.23       28.68      4.63 o 
   1   9   7       40.35       51.27      8.75 o 
   2   9   7        0.61       -0.74      8.78 o 
   3   9   7        7.17       13.60      8.86 o 
   4   9   7        2.64        1.37      7.70 o 
  -5  10   7       18.21       15.25      7.64 o 
  -4  10   7       33.60       31.14      8.50 o 
  -3  10   7       46.92       50.00      8.95 o 
  -2  10   7        1.02       -3.76      7.48 o 
  -1  10   7        0.59       -3.15      7.72 o 
   0  10   7        0.01        5.92      4.87 o 
 -15   0   8        0.09       -4.83      7.38 o 
 -14   0   8        0.62       -7.40     11.55 o 
 -13   0   8        0.79        6.11      6.60 o 
 -11   0   8        0.31       -7.99      8.77 o 
 -10   0   8       51.12       57.25      8.03 o 
  -9   0   8        5.33        1.93      6.83 o 
  -8   0   8      203.33      213.19     15.73 o 
  -7   0   8       79.63       75.64      7.64 o 
  -6   0   8       19.17       22.87      4.87 o 
  -5   0   8        7.63        4.43      6.00 o 
  -4   0   8       74.94      121.09     11.08 o 
  -3   0   8     5730.12     5707.33     64.93 o 
  -2   0   8    10484.25    10330.91     87.63 o 
  -1   0   8    17251.39    16139.91    110.51 o 
   0   0   8      142.29      150.64     11.44 o 
   1   0   8       88.69       70.59      7.35 o 
   2   0   8       14.96       -4.16      7.94 o 
   3   0   8       85.62       72.05      7.37 o 
   4   0   8       11.05       21.55      6.24 o 
   5   0   8       24.41       18.35      7.08 o 
   6   0   8      129.47      173.46     16.45 o 
   7   0   8      242.21      221.66     19.03 o 
   8   0   8      250.46      234.86     20.80 o 
   9   0   8       78.87       71.44     12.43 o 
  10   0   8      136.35      148.29     15.28 o 
 -15   1   8       27.92       45.26      6.58 o 
 -14   1   8        0.55        7.43      5.41 o 
 -13   1   8       83.54       99.99      9.69 o 
 -12   1   8        4.28        6.76      6.99 o 
 -11   1   8       22.52       24.57      5.05 o 
 -10   1   8        0.50        7.67      4.58 o 
  -9   1   8      150.40      170.81     11.72 o 
  -8   1   8        1.13        0.99      4.02 o 
  -7   1   8       84.54       82.19     14.20 o 
  -6   1   8        3.18        1.19      8.77 o 
  -5   1   8      921.23      926.06     19.38 o 
  -4   1   8      629.48      598.18     15.66 o 
  -3   1   8        6.83        8.68      4.18 o 
  -2   1   8     2019.37     2037.84     47.82 o 
  -1   1   8      132.36      121.33      8.01 o 
   0   1   8       74.64       66.98      3.68 o 
   1   1   8      180.84      189.33      9.71 o 
   2   1   8       55.95       60.80      5.32 o 
   3   1   8        2.49        9.54      3.70 o 
   4   1   8       19.09        2.12     10.40 o 
   5   1   8        1.00       -4.69      5.33 o 
   6   1   8       35.64       33.33      5.28 o 
   7   1   8       21.17       23.29      5.53 o 
   8   1   8        9.08       11.10      6.45 o 
   9   1   8        0.13        0.39      6.56 o 
  10   1   8       13.28       18.33     12.43 o 
 -15   2   8        5.67        7.20      9.91 o 
 -14   2   8        0.49        3.76      5.53 o 
 -13   2   8      171.47      172.00     17.67 o 
 -12   2   8        0.65       -3.93      5.46 o 
 -11   2   8       11.94        8.90      6.87 o 
 -10   2   8       19.65       25.05      5.57 o 
  -9   2   8       12.64        8.18      7.57 o 
  -8   2   8       28.37       41.57      4.77 o 
  -7   2   8      333.97      333.77     27.62 o 
  -6   2   8        0.13       -1.08      4.96 o 
  -5   2   8        7.02        6.99      3.65 o 
  -4   2   8      104.60      114.66      8.58 o 
  -3   2   8       84.91       60.61      4.99 o 
  -2   2   8      104.29       77.72      7.16 o 
  -1   2   8      342.83      367.08     12.62 o 
   0   2   8       83.55       92.99      4.65 o 
   1   2   8       18.91       25.82      9.18 o 
   2   2   8       84.55       79.64      6.26 o 
   3   2   8       98.22      109.62      7.51 o 
   4   2   8      446.47      470.59     16.27 o 
   5   2   8        0.54       -1.83      4.75 o 
   6   2   8       41.09       37.59      6.06 o 
   7   2   8        5.70        9.73      6.22 o 
   8   2   8        0.97        5.34      4.74 o 
   9   2   8        0.00        3.85      6.41 o 
  10   2   8       19.58       28.66      7.26 o 
 -15   3   8        1.83        0.00     11.03 o 
 -14   3   8       14.35        6.07      6.69 o 
 -13   3   8       11.00       10.77     14.68 o 
 -12   3   8       12.01        5.46      6.81 o 
 -11   3   8        6.29        4.92      4.79 o 
 -10   3   8       75.79       78.87      6.75 o 
  -9   3   8        3.98       14.40      3.59 o 
  -8   3   8      110.16      127.14      9.32 o 
  -7   3   8        0.25        0.42      6.54 o 
  -6   3   8      123.44      111.30      7.17 o 
  -5   3   8      145.99      149.13     10.17 o 
  -4   3   8       52.41       46.64      4.69 o 
  -3   3   8       27.04       19.16      7.22 o 
  -2   3   8      425.83      410.63     14.61 o 
  -1   3   8      137.61      124.36      7.78 o 
   0   3   8       63.26       60.45      3.66 o 
   1   3   8        4.91       14.57      8.23 o 
   2   3   8        4.10        3.89      4.12 o 
   3   3   8      215.49      242.43     12.01 o 
   4   3   8       34.53       29.14      5.54 o 
   5   3   8       10.58        4.60      6.04 o 
   6   3   8       10.03        9.24      5.05 o 
   7   3   8       44.05       48.30      8.57 o 
   8   3   8        5.51       -4.07      7.29 o 
   9   3   8       46.37       61.64      8.08 o 
  10   3   8        6.10        4.02      9.79 o 
 -14   4   8       17.13       25.70      6.33 o 
 -13   4   8        8.08        3.79      5.95 o 
 -12   4   8        8.59        6.06      6.32 o 
 -11   4   8       83.67       88.33     13.76 o 
 -10   4   8        2.83       -1.10      5.90 o 
  -9   4   8       49.69       50.37      9.92 o 
  -8   4   8       81.94       88.74      7.71 o 
  -7   4   8      138.11      138.49     10.76 o 
  -6   4   8        3.73        4.54      4.17 o 
  -5   4   8        8.37       14.85      3.66 o 
  -4   4   8       69.62       69.53      5.41 o 
  -3   4   8       15.47       12.94      4.31 o 
  -2   4   8       55.78       53.11      5.37 o 
  -1   4   8      132.44      135.29      8.68 o 
   0   4   8       39.44       41.51      4.55 o 
   1   4   8        1.72        8.25      4.04 o 
   2   4   8       83.22       79.55     10.90 o 
   3   4   8        3.10        3.97     11.85 o 
   4   4   8       66.81       77.79      6.13 o 
   5   4   8        3.71       -1.91      5.20 o 
   6   4   8       41.73       49.58      7.62 o 
   7   4   8       48.46       48.84      8.13 o 
   8   4   8       22.47       26.24      7.14 o 
   9   4   8       49.43       41.73     12.64 o 
 -14   5   8        3.74        6.10      6.74 o 
 -13   5   8       28.63       23.63     12.70 o 
 -12   5   8       55.98       59.63      7.60 o 
 -11   5   8       47.04       51.92      7.89 o 
 -10   5   8        4.12        9.96      6.01 o 
  -9   5   8      201.73      179.66     11.57 o 
  -8   5   8       73.34       54.78      9.46 o 
  -7   5   8      510.41      526.77     18.20 o 
  -6   5   8       42.37       44.95      5.97 o 
  -5   5   8       31.47       29.08      6.80 o 
  -4   5   8       52.61       55.26      5.59 o 
  -3   5   8       75.31       82.28      6.49 o 
  -2   5   8       24.48       31.37      4.60 o 
  -1   5   8       34.41       42.06      5.24 o 
   0   5   8        3.39        3.06      4.40 o 
   1   5   8      190.17      184.61     11.44 o 
   2   5   8       91.46       98.92      7.07 o 
   3   5   8      126.50      112.17      8.65 o 
   4   5   8        2.34       -8.18     10.45 o 
   5   5   8       23.74       12.92      7.17 o 
   6   5   8       39.99       33.11      7.33 o 
   7   5   8       21.01       16.97      6.42 o 
   8   5   8        6.04        5.59      6.53 o 
 -13   6   8        0.02        6.12      5.70 o 
 -12   6   8       44.16       30.85      7.43 o 
 -11   6   8        0.38       -6.39      6.39 o 
 -10   6   8       11.71        9.60      6.80 o 
  -9   6   8      651.98      672.71     22.92 o 
  -8   6   8       29.12       30.70      5.90 o 
  -7   6   8     1006.62     1053.50     44.86 o 
  -6   6   8       83.78       77.19      7.16 o 
  -5   6   8        7.85       12.11      5.54 o 
  -4   6   8        7.35        4.50      6.07 o 
  -3   6   8       27.16       28.05      5.41 o 
  -2   6   8      113.61       96.74      7.82 o 
  -1   6   8       20.84       21.72      5.49 o 
   0   6   8       27.45       30.10      3.95 o 
   1   6   8       40.64       42.40      6.18 o 
   2   6   8       90.85       92.38      7.61 o 
   3   6   8       97.87      103.74      9.18 o 
   4   6   8      929.15      924.48     35.42 o 
   5   6   8      390.34      411.28     18.89 o 
   6   6   8       99.17      103.40      9.66 o 
   7   6   8        0.37        8.06      7.01 o 
   8   6   8        9.48        7.59      7.99 o 
 -12   7   8       13.71       17.02     10.23 o 
 -11   7   8       68.66       63.11      9.77 o 
 -10   7   8        1.38        6.97      5.17 o 
  -9   7   8      176.82      178.94     11.51 o 
  -8   7   8      234.18      251.71     26.24 o 
  -7   7   8        4.47       -7.94      8.18 o 
  -6   7   8       81.28       94.63      8.63 o 
  -5   7   8       42.44       34.35      6.11 o 
  -4   7   8       21.91       18.33      5.92 o 
  -3   7   8        0.55        4.18      6.03 o 
  -2   7   8       26.39       29.05      5.72 o 
  -1   7   8       18.25       19.74      5.24 o 
   0   7   8      102.41      102.78      5.64 o 
   1   7   8       28.11       20.86      6.98 o 
   2   7   8       17.51       12.48      7.19 o 
   3   7   8        3.21       16.16     10.00 o 
   4   7   8      125.12      131.04     11.60 o 
   5   7   8       45.39       43.62      8.73 o 
   6   7   8      243.24      268.11     19.48 o 
 -10   8   8        5.55        1.06      7.25 o 
  -9   8   8       12.11       11.64      8.32 o 
  -8   8   8        9.42        0.00     11.55 o 
  -7   8   8       98.90      115.23      9.83 o 
  -6   8   8      185.58      207.20     14.08 o 
  -5   8   8       71.84       71.25     11.35 o 
  -4   8   8        0.24       10.28      5.52 o 
  -3   8   8       16.87       15.83      5.79 o 
  -2   8   8       37.04       49.36     16.94 o 
  -1   8   8       75.38       94.13     16.55 o 
   0   8   8       13.17       11.17      4.73 o 
   1   8   8       30.89       16.81      8.47 o 
   2   8   8        1.09       -1.50      9.61 o 
   3   8   8       25.11       22.57     12.58 o 
   4   8   8        0.65        9.77      5.91 o 
   5   8   8      100.11      124.14     13.58 o 
  -8   9   8       22.98       34.50     19.42 o 
  -7   9   8        5.98       13.94      9.23 o 
  -6   9   8        0.64       -7.86      7.86 o 
  -5   9   8       21.26        8.74      8.06 o 
  -4   9   8       15.56       17.81      6.84 o 
  -3   9   8      275.53      262.84     16.65 o 
  -2   9   8       68.59       63.29      9.49 o 
  -1   9   8        3.91       -0.96      9.55 o 
   0   9   8      117.28      121.06      7.84 o 
   1   9   8       40.28       38.03      8.08 o 
   2   9   8        0.40       -3.14      6.39 o 
 -15   1   9        1.80        4.44      6.12 o 
 -14   1   9       34.05       30.72      6.61 o 
 -13   1   9      306.30      263.01     16.07 o 
 -12   1   9      217.83      228.03     19.39 o 
 -11   1   9      164.73      175.16     11.10 o 
 -10   1   9       12.25       12.34     12.00 o 
  -9   1   9       10.42        9.59      5.13 o 
  -8   1   9       22.90       20.92      6.96 o 
  -7   1   9      117.69      125.27     11.27 o 
  -6   1   9       50.10       45.24      4.88 o 
  -5   1   9       34.51       39.22      4.40 o 
  -4   1   9       67.87       77.83     15.98 o 
  -3   1   9      109.68      109.72      8.14 o 
  -2   1   9      286.60      238.59     10.83 o 
  -1   1   9      109.97       79.61      9.15 o 
   0   1   9       81.74       86.97      4.39 o 
   1   1   9       18.39       17.44      4.40 o 
   2   1   9        0.05        3.44      3.97 o 
   3   1   9      167.68      146.87      9.64 o 
   4   1   9       61.08       54.49      6.13 o 
   5   1   9       86.57       84.60      7.09 o 
   6   1   9        0.88       -5.95      5.95 o 
   7   1   9      110.99      119.66     10.79 o 
   8   1   9       74.24       81.39      9.76 o 
   9   1   9      210.31      221.63     14.63 o 
 -15   2   9       73.36       90.62     10.20 o 
 -14   2   9        0.13       -6.14      6.14 o 
 -13   2   9      384.52      430.40     18.81 o 
 -12   2   9       90.93       85.11      9.53 o 
 -11   2   9       39.67       29.85      5.67 o 
 -10   2   9       84.79       77.06      6.76 o 
  -9   2   9       61.36       66.54      6.05 o 
  -8   2   9        0.00       -0.25      4.60 o 
  -7   2   9        0.10        6.33      3.72 o 
  -6   2   9       30.18       33.52      4.37 o 
  -5   2   9        0.59        2.33      4.47 o 
  -4   2   9      127.17      124.13      8.39 o 
  -3   2   9       26.34       23.87      4.32 o 
  -2   2   9        1.56        2.51      4.64 o 
  -1   2   9       71.64       73.46     10.18 o 
   0   2   9        5.58        8.93      2.81 o 
   1   2   9      142.72      140.64      9.75 o 
   2   2   9      137.38      119.21     11.68 o 
   3   2   9      375.79      346.72     16.73 o 
   4   2   9      327.28      303.96     19.03 o 
   5   2   9      282.71      292.56     21.67 o 
   6   2   9        0.06        3.02      5.09 o 
   7   2   9        2.15        9.46      5.15 o 
   8   2   9        3.42       -7.07      7.07 o 
   9   2   9       14.64       12.27     11.68 o 
 -15   3   9        0.36       14.24      7.66 o 
 -14   3   9        7.83        8.00     12.29 o 
 -13   3   9        5.21        1.14      5.88 o 
 -12   3   9       50.46       57.74      8.79 o 
 -11   3   9       16.06        9.23      5.48 o 
 -10   3   9        9.80       13.14      5.23 o 
  -9   3   9       39.01       54.09      5.85 o 
  -8   3   9       38.00       31.21      6.96 o 
  -7   3   9        1.87        3.63      4.02 o 
  -6   3   9      113.02      106.46      7.24 o 
  -5   3   9       24.45       23.32      5.55 o 
  -4   3   9      143.33      148.28     11.32 o 
  -3   3   9        1.42        3.27      4.74 o 
  -2   3   9       10.53        3.28      5.65 o 
  -1   3   9       16.42       13.88      8.02 o 
   0   3   9       10.21        2.57      3.82 o 
   1   3   9        6.30       -1.15      5.90 o 
   2   3   9      639.93      623.88     19.37 o 
   3   3   9      119.46      118.90      8.68 o 
   4   3   9        4.33        9.08      3.93 o 
   5   3   9       54.08       56.97     13.93 o 
   6   3   9        0.02       -5.98      5.98 o 
   7   3   9        0.25        5.64      6.17 o 
   8   3   9       95.55      108.58     16.44 o 
   9   3   9       42.81       59.42      8.08 o 
 -14   4   9        3.64       -9.01     12.53 o 
 -13   4   9       61.57       62.98     11.43 o 
 -12   4   9        1.30        0.00      5.27 o 
 -11   4   9        2.16        6.27      5.41 o 
 -10   4   9       72.05       69.33      6.93 o 
  -9   4   9        3.89        7.88      5.78 o 
  -8   4   9       15.87       22.36      4.39 o 
  -7   4   9        5.07       17.27      7.43 o 
  -6   4   9        1.44        0.88      5.03 o 
  -5   4   9        0.44       -3.03      8.33 o 
  -4   4   9      139.33      117.37      7.72 o 
  -3   4   9      760.55      778.79     20.90 o 
  -2   4   9      123.37      112.02     11.20 o 
  -1   4   9       58.17       43.24      5.49 o 
   0   4   9       40.14       39.53      3.77 o 
   1   4   9       20.70        8.27      9.21 o 
   2   4   9        4.90        9.00      4.04 o 
   3   4   9       19.38       17.95      4.73 o 
   4   4   9       49.17       46.19      6.23 o 
   5   4   9       12.07       10.85     11.77 o 
   6   4   9        4.23        2.54      6.15 o 
   7   4   9       80.47       79.64      8.52 o 
   8   4   9       23.16       28.62     16.97 o 
 -13   5   9       61.83       61.62      8.64 o 
 -12   5   9       27.35       30.94      6.95 o 
 -11   5   9      142.18      149.19     10.53 o 
 -10   5   9        0.29       -1.86      8.17 o 
  -9   5   9        2.37       -4.02     12.24 o 
  -8   5   9       97.08      101.08      7.93 o 
  -7   5   9        2.11       -4.25      7.62 o 
  -6   5   9       23.68       14.78     10.97 o 
  -5   5   9        2.54       -5.80      5.80 o 
  -4   5   9       14.87       24.65      4.25 o 
  -3   5   9      139.33      146.46      9.13 o 
  -2   5   9      257.41      263.80     13.65 o 
  -1   5   9       69.82       75.54      6.61 o 
   0   5   9        0.51        1.46      3.79 o 
   1   5   9        2.06        4.64      4.32 o 
   2   5   9        2.62        3.11      6.04 o 
   3   5   9        1.37        3.04     17.33 o 
   4   5   9       59.09       62.16      7.73 o 
   5   5   9        0.33       -4.91      7.09 o 
   6   5   9       58.65       55.88      7.94 o 
   7   5   9        9.74       -5.63      8.79 o 
 -12   6   9        0.00       -8.26     10.83 o 
 -11   6   9      130.71      115.38     11.30 o 
 -10   6   9      314.86      299.61     16.60 o 
  -9   6   9       13.27       18.33      6.62 o 
  -8   6   9      186.59      185.73     12.79 o 
  -7   6   9       20.67       27.94      5.42 o 
  -6   6   9      109.57      122.00      9.02 o 
  -5   6   9       32.48       43.89      5.85 o 
  -4   6   9        0.00        0.00      7.77 o 
  -3   6   9      131.44      133.36      9.40 o 
  -2   6   9        1.88        2.44      5.04 o 
  -1   6   9        0.55        0.22      5.27 o 
   0   6   9      195.28      223.25     10.71 o 
   1   6   9       54.14       50.99      6.57 o 
   2   6   9       95.65       88.71      9.22 o 
   3   6   9      111.31      146.01     10.16 o 
   4   6   9      113.19      103.94     10.20 o 
   5   6   9        0.01       -1.53      9.79 o 
   6   6   9       37.16       34.20     10.33 o 
   7   6   9        5.37       -7.70      9.47 o 
 -11   7   9        2.79        3.05     10.55 o 
 -10   7   9       18.22       32.95      7.00 o 
  -9   7   9        0.00       -0.86     10.92 o 
  -8   7   9        8.27        6.59      9.38 o 
  -7   7   9       58.36       63.18      8.50 o 
  -6   7   9      460.85      486.64     24.18 o 
  -5   7   9      111.88      137.86      9.38 o 
  -4   7   9       59.60       53.04      7.81 o 
  -3   7   9        2.18       -2.76      6.35 o 
  -2   7   9        0.53        9.70     16.32 o 
  -1   7   9       65.81       70.05      7.52 o 
   0   7   9       10.14       14.18      4.50 o 
   1   7   9       55.39       44.00      7.45 o 
   2   7   9      144.79      150.78     10.49 o 
   3   7   9      169.54      184.52     17.90 o 
   4   7   9        9.35        4.63      6.86 o 
   5   7   9       67.57       71.23      9.21 o 
  -9   8   9       13.82       -7.46      9.32 o 
  -8   8   9       11.95        2.40      8.55 o 
  -7   8   9       61.41       65.11      8.09 o 
  -6   8   9       62.27       51.77      7.59 o 
  -5   8   9       61.91       72.25     13.17 o 
  -4   8   9        0.00       -6.86      6.86 o 
  -3   8   9       32.44       35.97      7.51 o 
  -2   8   9      136.71      137.11     15.04 o 
  -1   8   9       32.84       31.64     13.51 o 
   0   8   9       36.29       43.52     11.93 o 
   1   8   9       29.99       38.73      7.51 o 
   2   8   9        3.82        1.60      9.73 o 
   3   8   9        1.60       -8.00     11.60 o 
  -6   9   9       31.51       48.57     10.54 o 
  -5   9   9        0.24        1.32      6.77 o 
  -4   9   9        7.98       12.59      6.83 o 
  -3   9   9       35.81       30.52      8.40 o 
  -2   9   9       26.53       26.10      9.86 o 
  -1   9   9        1.53       -5.44      7.57 o 
   0   9   9       12.41        9.96      8.02 o 
   1   9   9       27.30       36.87      7.89 o 
 -15   0  10       33.43       45.00     12.53 o 
 -14   0  10      147.33      137.10     16.30 o 
 -13   0  10      190.77      178.06     15.99 o 
 -12   0  10      107.09      107.87     12.46 o 
 -11   0  10       18.81       10.71      7.80 o 
 -10   0  10       29.24       16.44      7.18 o 
  -9   0  10       18.18       16.09      7.88 o 
  -8   0  10        0.00       12.66      4.74 o 
  -7   0  10        0.00       -6.02      7.37 o 
  -6   0  10        0.09        1.16      4.97 o 
  -5   0  10       88.23       83.58      8.78 o 
  -4   0  10      207.26      192.09     14.73 o 
  -3   0  10      115.13       98.90      9.61 o 
  -2   0  10       80.52       96.02      9.30 o 
  -1   0  10       66.82       84.49      8.84 o 
   0   0  10       38.02       34.03      5.07 o 
   1   0  10        0.01       -6.78      6.78 o 
   2   0  10      272.52      289.16     19.46 o 
   3   0  10      105.96      120.29     11.81 o 
   4   0  10        5.97        0.00      8.80 o 
   5   0  10        0.77       -8.99      9.87 o 
   6   0  10       17.23       12.44      9.50 o 
   7   0  10       81.96       73.68     11.92 o 
   8   0  10      439.23      481.55     30.46 o 
 -15   1  10        3.22       -8.62     11.31 o 
 -14   1  10      236.84      267.99     19.20 o 
 -13   1  10       58.52       68.09      8.22 o 
 -12   1  10      795.50      830.64     25.88 o 
 -11   1  10       51.78       42.23      6.88 o 
 -10   1  10       60.92       67.90      6.45 o 
  -9   1  10      124.65      116.12      7.94 o 
  -8   1  10      138.33      136.37      9.46 o 
  -7   1  10        6.63        5.48      5.49 o 
  -6   1  10       84.22       81.96      6.37 o 
  -5   1  10        1.28       26.77     21.39 o 
  -4   1  10      139.02      152.34      9.02 o 
  -3   1  10      102.94      107.77      6.98 o 
  -2   1  10       23.08       30.60      7.31 o 
  -1   1  10       47.99       58.92      5.64 o 
   0   1  10        3.41        6.78      2.89 o 
   1   1  10        7.53        8.09      6.15 o 
   2   1  10        7.59        6.99      6.72 o 
   3   1  10        0.29        1.69      4.04 o 
   4   1  10        0.37        5.25      4.37 o 
   5   1  10        0.01       -2.42      5.32 o 
   6   1  10       20.02       21.62      6.85 o 
   7   1  10      216.08      225.12     14.73 o 
   8   1  10       24.50       23.75      7.46 o 
 -15   2  10        7.99       17.11      6.61 o 
 -14   2  10       15.04       27.83      6.40 o 
 -13   2  10      324.54      326.99     18.14 o 
 -12   2  10      284.20      284.41     15.76 o 
 -11   2  10        1.18        9.75      5.33 o 
 -10   2  10        4.53        6.76      5.39 o 
  -9   2  10        7.25       -1.89      6.09 o 
  -8   2  10      244.05      198.98     12.89 o 
  -7   2  10       22.33       19.28      4.55 o 
  -6   2  10       40.91       50.04      6.96 o 
  -5   2  10       32.37       36.74      5.06 o 
  -4   2  10       19.31       21.47      4.44 o 
  -3   2  10      131.96      106.55      7.63 o 
  -2   2  10        6.03       14.26      7.48 o 
  -1   2  10       24.54       19.06      4.58 o 
   0   2  10        6.99        5.31      3.67 o 
   1   2  10       15.75       14.94      5.21 o 
   2   2  10        2.47        3.58      5.19 o 
   3   2  10       82.59       71.56      6.94 o 
   4   2  10        1.77        1.41      5.86 o 
   5   2  10       26.72       38.50      5.91 o 
   6   2  10        7.65        8.99      6.06 o 
   7   2  10       39.38       40.06      7.87 o 
   8   2  10        9.35       12.75      7.40 o 
 -14   3  10       25.95       23.34      6.94 o 
 -13   3  10       96.87      109.41     10.05 o 
 -12   3  10       21.64       22.00     15.37 o 
 -11   3  10       11.36        6.85      6.43 o 
 -10   3  10        0.86        6.56      4.31 o 
  -9   3  10      195.54      209.50     12.83 o 
  -8   3  10       14.70        9.79      5.19 o 
  -7   3  10      379.46      375.75     15.49 o 
  -6   3  10       97.32      122.50     18.62 o 
  -5   3  10       25.71        4.27      7.13 o 
  -4   3  10        3.61        2.43      5.55 o 
  -3   3  10       17.57        5.98      5.07 o 
  -2   3  10        0.00        0.11      4.69 o 
  -1   3  10        4.44        5.62      4.25 o 
   0   3  10        1.28        6.19      3.38 o 
   1   3  10       10.35       13.97      5.26 o 
   2   3  10       63.10       64.81      6.90 o 
   3   3  10      103.10      104.84     11.20 o 
   4   3  10        7.54       11.66     15.49 o 
   5   3  10        0.95        2.53      8.09 o 
   6   3  10        1.46       -0.50      6.34 o 
   7   3  10        0.10        8.53      8.29 o 
   8   3  10        5.67       10.28      6.67 o 
 -14   4  10       14.00        0.80      9.64 o 
 -13   4  10       22.13       26.38      8.26 o 
 -12   4  10       50.93       57.25     13.24 o 
 -11   4  10       19.08       17.10      8.12 o 
 -10   4  10       91.86      104.58      8.48 o 
  -9   4  10        6.96        6.65      4.84 o 
  -8   4  10        7.85        6.23      5.84 o 
  -7   4  10      243.43      230.87     20.05 o 
  -6   4  10        0.84        1.95      5.70 o 
  -5   4  10        0.30        3.19      4.68 o 
  -4   4  10       50.79       51.34      5.85 o 
  -3   4  10        0.17        2.12      5.19 o 
  -2   4  10      220.27      193.47     15.33 o 
  -1   4  10       12.73        8.76      4.77 o 
   0   4  10        0.16        1.66      3.13 o 
   1   4  10       21.94       14.04      5.40 o 
   2   4  10        5.42        6.20      6.48 o 
   3   4  10        3.91        1.25      6.48 o 
   4   4  10        0.17        3.45      4.23 o 
   5   4  10        7.41        3.64      7.04 o 
   6   4  10        1.47       -0.05     18.13 o 
   7   4  10        5.83       12.72      6.01 o 
 -13   5  10       10.81       14.66      6.20 o 
 -12   5  10       38.03       27.17      7.75 o 
 -11   5  10        4.81        3.68      6.67 o 
 -10   5  10       32.55       22.76     10.09 o 
  -9   5  10       56.85       59.29      7.85 o 
  -8   5  10        7.02       10.18      9.27 o 
  -7   5  10      120.55      128.95      9.44 o 
  -6   5  10       27.36       17.13      5.67 o 
  -5   5  10       14.78       -0.60      5.82 o 
  -4   5  10        1.21       -1.50      5.92 o 
  -3   5  10        5.33        7.84      4.22 o 
  -2   5  10       86.37       91.02      7.20 o 
  -1   5  10       27.74       23.23      5.88 o 
   0   5  10       58.60       56.20      5.66 o 
   1   5  10        4.96        7.81      7.45 o 
   2   5  10        2.05       -1.97      6.52 o 
   3   5  10       33.88       29.52     14.14 o 
   4   5  10       47.50       56.95     10.35 o 
   5   5  10        7.28        0.28      6.68 o 
   6   5  10       46.93       44.08      8.59 o 
 -12   6  10       41.63       34.27      8.80 o 
 -11   6  10        0.34        8.51      9.49 o 
 -10   6  10       54.38       66.04      7.65 o 
  -9   6  10       52.34       55.10      7.88 o 
  -8   6  10      107.88       84.15      9.57 o 
  -7   6  10        2.10        6.78      5.67 o 
  -6   6  10       33.11       30.01      7.44 o 
  -5   6  10        1.93        8.74      6.34 o 
  -4   6  10       31.17       31.48     13.92 o 
  -3   6  10       18.14       21.51      5.32 o 
  -2   6  10       29.95       28.16      6.70 o 
  -1   6  10       34.37       43.49      9.80 o 
   0   6  10        3.13       -0.33      4.57 o 
   1   6  10      195.36      201.56     12.64 o 
   2   6  10       40.42       50.81      6.86 o 
   3   6  10       78.57       90.46      9.56 o 
   4   6  10       12.46        2.61      9.19 o 
   5   6  10        0.27       -2.50      7.68 o 
 -10   7  10       73.25       80.65     10.70 o 
  -9   7  10        6.28        9.41      7.06 o 
  -8   7  10       43.26       49.13     11.88 o 
  -7   7  10      126.33      137.84     10.87 o 
  -6   7  10      672.25      684.17     24.48 o 
  -5   7  10       51.73       36.93     10.03 o 
  -4   7  10       89.71       87.66     17.07 o 
  -3   7  10       18.46       24.19      5.32 o 
  -2   7  10        0.96       -4.20      6.81 o 
  -1   7  10        0.15       -7.86      7.86 o 
   0   7  10        7.48        7.60      4.83 o 
   1   7  10      455.49      490.44     20.91 o 
   2   7  10       10.11        9.59     10.71 o 
   3   7  10      327.54      364.54     19.00 o 
   4   7  10       41.23       53.33      8.35 o 
  -8   8  10        7.75        4.42      6.61 o 
  -7   8  10       69.85       69.84      9.49 o 
  -6   8  10       57.04       60.74     12.32 o 
  -5   8  10      195.78      168.82     11.83 o 
  -4   8  10      179.33      191.00     27.29 o 
  -3   8  10        0.27        4.76      7.09 o 
  -2   8  10       40.28       49.56     18.91 o 
  -1   8  10        0.08       -7.55      7.55 o 
   0   8  10        3.96        1.60      4.72 o 
   1   8  10      126.28      119.18     16.14 o 
   2   8  10       52.34       63.42      8.75 o 
 -14   1  11       18.79       16.23      8.74 o 
 -13   1  11       79.32       91.44      9.14 o 
 -12   1  11        0.55        0.08      7.34 o 
 -11   1  11       65.24       65.61      7.56 o 
 -10   1  11        2.02       -1.43      8.35 o 
  -9   1  11      128.84      128.66     17.02 o 
  -8   1  11      255.91      255.98     37.05 o 
  -7   1  11       60.61       65.71      6.01 o 
  -6   1  11       15.46        8.96      4.64 o 
  -5   1  11       24.04       20.85      6.95 o 
  -4   1  11       32.31       31.48     11.56 o 
  -3   1  11     1043.99      947.99     44.27 o 
  -2   1  11      241.11      235.87     17.94 o 
  -1   1  11      118.29       93.69      7.62 o 
   0   1  11      120.16      115.65      8.19 o 
   1   1  11       28.35       33.43      5.21 o 
   2   1  11        4.47       10.70      5.44 o 
   3   1  11        4.12       11.68      4.48 o 
   4   1  11        3.38        9.17      6.83 o 
   5   1  11       18.41       24.80      5.87 o 
   6   1  11       13.50        7.69      8.17 o 
   7   1  11        2.55        7.98      9.75 o 
 -14   2  11        0.74        2.63      7.34 o 
 -13   2  11       28.42       12.68     13.63 o 
 -12   2  11        0.24        6.52      5.32 o 
 -11   2  11       26.14       25.07      6.11 o 
 -10   2  11       14.91        5.26     11.01 o 
  -9   2  11       85.21       81.53     14.04 o 
  -8   2  11      307.95      320.75     18.43 o 
  -7   2  11       53.21       72.35      7.40 o 
  -6   2  11        6.24        5.31      4.71 o 
  -5   2  11        4.16        4.96      5.16 o 
  -4   2  11        4.28        7.95      5.82 o 
  -3   2  11       52.31       56.40      6.87 o 
  -2   2  11       81.85       80.98      6.44 o 
  -1   2  11        2.87       -5.08      6.65 o 
   0   2  11       55.82       69.36      4.40 o 
   1   2  11        2.34       -2.57      8.87 o 
   2   2  11       21.74       18.08      5.58 o 
   3   2  11       31.24       33.41      6.02 o 
   4   2  11       33.19       33.04      9.90 o 
   5   2  11        1.33       -2.09      6.61 o 
   6   2  11        0.06       -5.23     11.05 o 
   7   2  11        0.18       -1.69      9.10 o 
 -14   3  11       90.79       88.41     10.06 o 
 -13   3  11       23.81       25.15      8.04 o 
 -12   3  11        5.11       -1.54     10.53 o 
 -11   3  11       10.17       14.20      6.34 o 
 -10   3  11        1.80        7.59      5.53 o 
  -9   3  11        0.94       -5.22      8.43 o 
  -8   3  11       98.73      119.93      9.07 o 
  -7   3  11       26.12       20.23      8.09 o 
  -6   3  11      130.48      109.27      8.13 o 
  -5   3  11       63.15       64.99      8.42 o 
  -4   3  11      110.50      100.23      7.12 o 
  -3   3  11       55.03       48.33      5.60 o 
  -2   3  11       10.60       10.80      5.74 o 
  -1   3  11        0.28        1.78      6.41 o 
   0   3  11       40.82       41.25      3.99 o 
   1   3  11        4.10       10.90      8.03 o 
   2   3  11       17.63       26.22     12.16 o 
   3   3  11        1.91        2.51      6.23 o 
   4   3  11       20.47       18.10      6.54 o 
   5   3  11        0.39        2.32      7.08 o 
   6   3  11       40.99       53.15      7.53 o 
   7   3  11        0.33       -1.86      6.61 o 
 -13   4  11       34.39       42.01      8.14 o 
 -12   4  11        0.21        4.67      6.97 o 
 -11   4  11       18.21       11.78      5.60 o 
 -10   4  11        0.42       11.85      7.75 o 
  -9   4  11       39.05       53.58      9.35 o 
  -8   4  11       11.40       14.36      5.76 o 
  -7   4  11       34.25       33.26      6.92 o 
  -6   4  11        9.04       20.42      4.46 o 
  -5   4  11        6.89       10.35      4.01 o 
  -4   4  11       12.24       28.51      4.76 o 
  -3   4  11       58.54       53.07      6.42 o 
  -2   4  11      194.48      196.92     12.18 o 
  -1   4  11       86.27       92.21      9.10 o 
   0   4  11        0.03       -3.39      6.21 o 
   1   4  11        1.17       -1.12      5.89 o 
   2   4  11        2.97        4.48      4.81 o 
   3   4  11        2.10        9.89      6.45 o 
   4   4  11        6.88        2.95      6.84 o 
   5   4  11        1.28       -7.38      7.38 o 
   6   4  11        0.95        5.01      7.17 o 
 -12   5  11        0.27        4.50      5.50 o 
 -11   5  11       58.16       48.24      8.39 o 
 -10   5  11       49.21       51.75      7.57 o 
  -9   5  11      299.61      315.13     16.99 o 
  -8   5  11       55.28       66.27     14.39 o 
  -7   5  11        0.37       -4.09      8.18 o 
  -6   5  11       23.78       29.36      6.41 o 
  -5   5  11        0.74       -6.54      6.54 o 
  -4   5  11        0.07       -2.05      6.02 o 
  -3   5  11       57.62       60.47     14.91 o 
  -2   5  11        6.44       14.42     11.98 o 
  -1   5  11      134.03      127.66     12.75 o 
   0   5  11       39.36       47.73      4.57 o 
   1   5  11        1.54       -5.61      7.20 o 
   2   5  11       13.04       10.54      6.05 o 
   3   5  11        1.42       -3.68      6.87 o 
   4   5  11       41.43       42.36      7.15 o 
   5   5  11        0.67        3.70      6.89 o 
 -11   6  11       15.39       24.56     10.10 o 
 -10   6  11        4.14       -0.10      8.22 o 
  -9   6  11      132.04      128.68     10.57 o 
  -8   6  11        9.73       16.11      5.52 o 
  -7   6  11       14.17        4.94     15.33 o 
  -6   6  11        1.45       18.47      6.96 o 
  -5   6  11        2.57        1.78      6.05 o 
  -4   6  11       20.41       28.54      5.78 o 
  -3   6  11        0.27        2.82      6.90 o 
  -2   6  11       42.73       36.10      7.64 o 
  -1   6  11        5.45        1.24      6.88 o 
   0   6  11        0.30       -2.59      4.66 o 
   1   6  11        0.13        5.22      6.37 o 
   2   6  11       70.04       70.54      9.34 o 
   3   6  11       55.70       50.34      8.48 o 
   4   6  11      164.68      194.96     13.03 o 
  -9   7  11      145.52      136.22     11.13 o 
  -8   7  11       22.91       34.86      7.18 o 
  -7   7  11      125.51      136.13     11.13 o 
  -6   7  11       13.12       20.81     10.11 o 
  -5   7  11       47.74       50.33      8.58 o 
  -4   7  11       13.74       27.29     16.21 o 
  -3   7  11        0.01        7.96      5.33 o 
  -2   7  11        1.01        9.14      9.57 o 
  -1   7  11        3.53        6.33      7.00 o 
   0   7  11       40.02       44.27      5.88 o 
   1   7  11        4.66       17.10      5.92 o 
   2   7  11       23.56       20.02      7.95 o 
  -6   8  11        7.99       14.70      7.56 o 
  -5   8  11        2.77       -4.21      6.90 o 
  -4   8  11        2.53       -4.22      7.25 o 
  -3   8  11       18.79       12.11     15.33 o 
  -2   8  11       88.05       87.56     16.85 o 
  -1   8  11       36.95       50.47      8.80 o 
 -14   0  12        0.08       18.09      6.59 o 
 -13   0  12       55.08       70.32     11.75 o 
 -11   0  12        6.66       15.07      8.88 o 
  -9   0  12       31.85       24.12      8.12 o 
  -8   0  12       16.91       15.67      6.20 o 
  -7   0  12       16.54        1.20      8.92 o 
  -6   0  12        5.55        1.17      8.20 o 
  -5   0  12        0.00        4.61      8.78 o 
  -4   0  12     1267.20     1206.48     39.64 o 
  -3   0  12       58.18       53.14      9.83 o 
  -2   0  12     3447.66     3281.25     64.77 o 
  -1   0  12       74.37       68.07     10.51 o 
   0   0  12        1.80       -6.49      6.49 o 
   1   0  12        1.40       -2.55     10.66 o 
   2   0  12        1.76        6.67      7.90 o 
   3   0  12        8.63       -7.03     11.51 o 
   4   0  12        0.00       -5.96      9.18 o 
   5   0  12        9.67      -11.07     12.75 o 
   6   0  12       93.83      135.16     16.90 o 
 -14   1  12        9.31       10.28      7.53 o 
 -13   1  12        0.05      -10.23     14.64 o 
 -12   1  12       15.69       19.98     10.33 o 
 -11   1  12        0.72       -1.89      7.23 o 
 -10   1  12        7.65       11.10      6.46 o 
  -9   1  12       22.38        7.13      7.34 o 
  -8   1  12       30.73       37.72      5.33 o 
  -7   1  12       35.70       26.87      6.19 o 
  -6   1  12       58.61       57.07      6.24 o 
  -5   1  12      134.60      132.17     17.80 o 
  -4   1  12        3.23        6.75      8.10 o 
  -3   1  12      345.55      337.26     15.56 o 
  -2   1  12      206.81      191.72     12.05 o 
  -1   1  12       10.80       26.87     13.13 o 
   0   1  12       35.77       33.60      4.11 o 
   1   1  12       26.09       23.71     10.92 o 
   2   1  12        3.00       11.02      5.39 o 
   3   1  12        8.69        5.90      6.07 o 
   4   1  12        0.74        3.79      5.42 o 
   5   1  12        8.14        6.49      8.09 o 
   6   1  12        4.54       12.93      9.11 o 
 -13   2  12       24.67       40.94      7.58 o 
 -12   2  12       15.41        4.43      8.20 o 
 -11   2  12        3.60       -6.38      6.38 o 
 -10   2  12        4.23       -5.58      6.35 o 
  -9   2  12       22.51       19.09     16.40 o 
  -8   2  12       27.14       11.78     10.68 o 
  -7   2  12       24.56       27.47      5.23 o 
  -6   2  12        0.61        7.88      4.32 o 
  -5   2  12       16.28       17.81     10.40 o 
  -4   2  12       34.21       42.20      6.09 o 
  -3   2  12        8.38        9.64      5.05 o 
  -2   2  12       29.76       21.83      5.77 o 
  -1   2  12       33.05       31.43      5.95 o 
   0   2  12        0.22       -1.16      3.57 o 
   1   2  12        5.22        5.75      5.66 o 
   2   2  12       52.72       63.14      8.26 o 
   3   2  12       79.45       70.49      8.29 o 
   4   2  12       18.84       19.21      6.48 o 
   5   2  12       13.59       15.37     12.16 o 
   6   2  12        0.04       -5.57      9.48 o 
 -13   3  12        0.02       -7.07      7.07 o 
 -12   3  12        6.36        4.06      5.60 o 
 -11   3  12       12.05       22.04     10.31 o 
 -10   3  12        0.69        5.82      8.48 o 
  -9   3  12       30.47       17.45      9.04 o 
  -8   3  12       16.38       20.23     10.54 o 
  -7   3  12        5.76        1.22      5.31 o 
  -6   3  12       20.54       20.24     10.27 o 
  -5   3  12        4.61        1.64      6.58 o 
  -4   3  12        1.57       -0.34      5.83 o 
  -3   3  12      132.24      128.31      9.04 o 
  -2   3  12        1.10        6.23      4.63 o 
  -1   3  12        0.03        2.11      5.20 o 
   0   3  12        3.42        9.57      3.66 o 
   1   3  12        3.27       -4.90     10.26 o 
   2   3  12       42.29       35.56      7.29 o 
   3   3  12       47.16       44.42      7.81 o 
   4   3  12       10.05        2.33      7.86 o 
   5   3  12        0.81        0.53      7.94 o 
 -12   4  12       24.78       23.23      7.68 o 
 -11   4  12        1.26        4.40      8.40 o 
 -10   4  12        2.44        4.91      6.26 o 
  -9   4  12        3.79       13.11      6.20 o 
  -8   4  12       18.36       18.54      6.46 o 
  -7   4  12       11.91        2.86     18.16 o 
  -6   4  12        3.33        3.35      6.74 o 
  -5   4  12       33.85       40.69      6.49 o 
  -4   4  12        6.48       -6.91     11.18 o 
  -3   4  12       10.96       10.18      5.98 o 
  -2   4  12       42.60       44.12     11.02 o 
  -1   4  12       16.61       14.71      5.83 o 
   0   4  12        0.13        1.46      4.53 o 
   1   4  12       13.45       14.85      9.72 o 
   2   4  12        4.51       12.91      5.67 o 
   3   4  12       12.27       15.31      7.72 o 
   4   4  12        0.96       -2.52      6.51 o 
   5   4  12        1.03        0.98      6.68 o 
 -11   5  12        8.80        5.20      8.24 o 
 -10   5  12       73.46       73.73      8.76 o 
  -9   5  12        0.55       -8.56      8.56 o 
  -8   5  12      242.39      215.76     14.45 o 
  -7   5  12        4.52       12.17      6.02 o 
  -6   5  12        8.62        7.07      7.04 o 
  -5   5  12       11.53        7.81      6.67 o 
  -4   5  12       36.72       33.42      6.77 o 
  -3   5  12        9.31       13.81      4.92 o 
  -2   5  12        9.40       12.86      8.30 o 
  -1   5  12        9.87       16.51      5.94 o 
   0   5  12       50.00       49.90      5.37 o 
   1   5  12       16.76       23.56     12.06 o 
   2   5  12       28.09       35.54      6.94 o 
   3   5  12       29.60       33.48      7.45 o 
   4   5  12        8.61       15.23      8.49 o 
 -10   6  12      137.61      125.64     12.09 o 
  -9   6  12       56.55       51.50      9.64 o 
  -8   6  12      184.05      209.26     13.92 o 
  -7   6  12       65.87       76.87     12.23 o 
  -6   6  12       10.81        7.78      6.94 o 
  -5   6  12        0.26       12.46      9.56 o 
  -4   6  12        0.01       -0.53      5.81 o 
  -3   6  12       19.59       16.53      6.50 o 
  -2   6  12        4.98       -2.51      7.40 o 
  -1   6  12        0.84       11.88      5.36 o 
   0   6  12       16.16       29.11      9.13 o 
   1   6  12       12.14        3.24      8.21 o 
   2   6  12      121.42      142.32     11.48 o 
  -8   7  12        4.10       12.51      7.42 o 
  -7   7  12       10.29       15.05     12.60 o 
  -6   7  12       21.56       27.52     14.49 o 
  -5   7  12        6.79        6.63      7.43 o 
  -4   7  12        0.78        4.84      6.19 o 
  -3   7  12        0.28       -5.10     14.94 o 
  -2   7  12       28.09       26.53      7.82 o 
  -1   7  12        1.54        4.02      9.14 o 
   0   7  12        3.58       -0.97      5.57 o 
 -13   1  13        1.42       -6.29     11.02 o 
 -12   1  13       92.87       83.60     12.03 o 
 -11   1  13        0.02        1.99      6.01 o 
 -10   1  13        2.99       -6.54      6.54 o 
  -9   1  13        3.70        1.47      5.85 o 
  -8   1  13        4.60        3.47      5.61 o 
  -7   1  13       12.07       22.63      7.16 o 
  -6   1  13        2.51        2.57      7.93 o 
  -5   1  13        6.80        7.30      4.94 o 
  -4   1  13        7.70        3.55      6.09 o 
  -3   1  13       54.74       46.99      6.29 o 
  -2   1  13        0.59        2.06      5.57 o 
  -1   1  13       19.08       10.70     10.44 o 
   0   1  13        6.41        8.26      4.99 o 
   1   1  13        7.51       10.97      5.95 o 
   2   1  13        3.98        3.05      6.60 o 
   3   1  13       53.44       49.03      8.45 o 
   4   1  13        2.48        8.24      6.57 o 
   5   1  13        1.17       -3.49      8.36 o 
 -13   2  13        0.00       -7.89      7.89 o 
 -12   2  13       68.39       75.21      8.97 o 
 -11   2  13       20.21       32.61      6.51 o 
 -10   2  13        0.16       -6.00      6.51 o 
  -9   2  13        0.40       -7.13      7.13 o 
  -8   2  13        0.04       -5.84      5.84 o 
  -7   2  13        5.15        2.69      8.91 o 
  -6   2  13        1.39        4.04      5.31 o 
  -5   2  13        9.10        0.73      6.51 o 
  -4   2  13        1.95        7.26      6.12 o 
  -3   2  13        0.01       -6.97      6.97 o 
  -2   2  13       14.26       15.36      7.96 o 
  -1   2  13        0.06       -5.98      6.74 o 
   0   2  13       40.07       28.38      5.80 o 
   1   2  13        2.52        7.38      5.90 o 
   2   2  13      133.29      124.85     10.59 o 
   3   2  13        9.81       12.38      6.37 o 
   4   2  13       80.75       85.93      9.30 o 
 -12   3  13        0.13        1.70      6.31 o 
 -11   3  13        0.77        4.82     10.77 o 
 -10   3  13        7.56        3.03      6.73 o 
  -9   3  13        0.11        5.58      6.35 o 
  -8   3  13        0.02        0.00      6.44 o 
  -7   3  13       42.09       45.24      7.44 o 
  -6   3  13        0.09       -4.54      7.54 o 
  -5   3  13       22.86       15.64      8.25 o 
  -4   3  13        0.68       -0.86      7.49 o 
  -3   3  13        0.01        5.30      5.19 o 
  -2   3  13        0.31        3.38      6.77 o 
  -1   3  13        0.28        7.13      7.68 o 
   0   3  13        2.18       -3.13      4.31 o 
   1   3  13       34.39       36.55      7.09 o 
   2   3  13       36.37       29.86      7.36 o 
   3   3  13        2.54        3.22      7.95 o 
   4   3  13       12.97       26.22      7.84 o 
 -11   4  13        2.82        3.39     10.46 o 
 -10   4  13        3.71        3.48      7.76 o 
  -9   4  13        3.90       -1.76      6.50 o 
  -8   4  13        0.28        3.89      5.67 o 
  -7   4  13        6.55        8.85      5.97 o 
  -6   4  13        0.60        0.03      6.87 o 
  -5   4  13       54.50       44.18      9.40 o 
  -4   4  13       50.04       51.92      7.65 o 
  -3   4  13       75.33       77.35     17.71 o 
  -2   4  13        5.66       -2.57      6.41 o 
  -1   4  13       15.32       12.91      8.45 o 
   0   4  13        3.64        5.02      5.02 o 
   1   4  13        9.44       20.16      6.59 o 
   2   4  13        8.54        4.38      9.44 o 
   3   4  13        5.06        9.48      6.55 o 
 -10   5  13        0.19        2.29      6.84 o 
  -9   5  13       18.21       23.94      8.19 o 
  -8   5  13        5.50       -0.67     11.21 o 
  -7   5  13        5.30       10.86      6.40 o 
  -6   5  13        0.30        6.16      6.35 o 
  -5   5  13        1.23       -9.10      9.83 o 
  -4   5  13        1.50       -2.83      6.54 o 
  -3   5  13       53.08       60.43      8.24 o 
  -2   5  13        2.46        5.29      5.87 o 
  -1   5  13        0.14       -1.26     10.28 o 
   0   5  13        0.57       -0.22      4.85 o 
   1   5  13       10.01        3.93      6.79 o 
   2   5  13        0.04       -5.16      7.94 o 
  -8   6  13       38.59       48.42     13.13 o 
  -7   6  13        6.23       -6.37      8.23 o 
  -6   6  13       28.46       31.33      7.62 o 
  -5   6  13        1.72        3.11      6.90 o 
  -4   6  13       14.35        8.30      7.68 o 
  -3   6  13        4.84        0.67      7.50 o 
  -2   6  13        1.84        3.92     13.28 o 
  -1   6  13       39.32       32.13      7.89 o 
   0   6  13        1.62        2.20      5.37 o 
 -12   0  14        0.12       12.73      7.42 o 
 -11   0  14        2.13       -1.62     11.11 o 
 -10   0  14       23.45       16.34     10.82 o 
  -9   0  14       14.51       13.51      6.17 o 
  -8   0  14        7.56       -2.91      7.71 o 
  -7   0  14       18.13       25.64      9.07 o 
  -6   0  14        0.20       13.68      6.40 o 
  -5   0  14       21.97       18.79      9.57 o 
  -4   0  14       26.61       20.88      8.98 o 
  -3   0  14       62.01       49.48     10.89 o 
  -2   0  14       14.45       24.60      7.79 o 
  -1   0  14        3.43        4.38      8.76 o 
   0   0  14        2.12       16.92      7.57 o 
   1   0  14        3.47      -11.52     11.52 o 
   2   0  14       29.34       29.40      9.95 o 
   3   0  14        4.74       10.26      7.26 o 
 -12   1  14       58.59       56.98      9.02 o 
 -11   1  14        4.97       -6.41      6.41 o 
 -10   1  14       40.67       40.54      7.94 o 
  -9   1  14        4.41       -6.15      7.48 o 
  -8   1  14        7.40        7.08      8.62 o 
  -7   1  14       20.75       33.52      6.87 o 
  -6   1  14        4.38        2.43      5.44 o 
  -5   1  14       19.95       19.59     10.52 o 
  -4   1  14        5.42       -1.50      9.82 o 
  -3   1  14       27.06       42.93      6.93 o 
  -2   1  14        8.74        2.96      6.71 o 
  -1   1  14        0.00       -0.79      6.61 o 
   0   1  14        0.00        2.96      4.23 o 
   1   1  14        2.64       -6.38      7.39 o 
   2   1  14        1.32        0.81      5.75 o 
 -12   2  14        2.78      -15.34     15.34 o 
 -11   2  14        6.93        0.00      7.34 o 
 -10   2  14        0.12       -7.13      7.13 o 
  -9   2  14       33.85       32.23     19.85 o 
  -8   2  14        1.26        4.76     11.23 o 
  -7   2  14       16.65       24.96      6.20 o 
  -6   2  14        1.65       -6.88      6.88 o 
  -5   2  14       11.19       10.94      5.60 o 
  -4   2  14       11.36        6.45      6.97 o 
  -3   2  14       11.88       13.27      6.00 o 
  -2   2  14        0.03       -0.13      6.60 o 
  -1   2  14        1.38       -4.66      7.31 o 
   0   2  14        0.16       -0.66      4.70 o 
   1   2  14        5.35        9.80      5.48 o 
   2   2  14        8.76       12.09      7.60 o 
 -11   3  14        1.57       -0.84      6.40 o 
 -10   3  14       30.83        6.59     13.77 o 
  -9   3  14       29.67       29.85      7.61 o 
  -8   3  14       89.82       91.92     24.39 o 
  -7   3  14        1.37       -2.30      7.07 o 
  -6   3  14       26.10       20.74      7.15 o 
  -5   3  14        0.68       -6.04      6.04 o 
  -4   3  14        4.80        4.99      6.29 o 
  -3   3  14        0.09      -10.25     10.25 o 
  -2   3  14        3.08        9.86      9.11 o 
  -1   3  14        0.08       -1.17      6.81 o 
   0   3  14        0.13        4.84      4.62 o 
   1   3  14       14.08       18.29     13.27 o 
   2   3  14        5.63        6.67      7.97 o 
 -10   4  14        1.43       -5.90      7.02 o 
  -9   4  14        1.99        2.49      6.60 o 
  -8   4  14       87.11       74.71      9.92 o 
  -7   4  14        1.52        4.05     11.11 o 
  -6   4  14        5.85        5.32      9.59 o 
  -5   4  14        4.40        3.08      6.21 o 
  -4   4  14        2.67       -4.77      7.78 o 
  -3   4  14       12.59       18.33      6.07 o 
  -2   4  14       10.78        6.49      6.60 o 
  -1   4  14        0.25        2.56      7.52 o 
   0   4  14        0.47        3.09     12.11 o 
   1   4  14        0.00        2.27      6.08 o 
  -8   5  14        9.83        9.56      8.05 o 
  -7   5  14       16.25       21.15      6.04 o 
  -6   5  14        1.72        0.87      6.11 o 
  -5   5  14        0.09        4.57     13.78 o 
  -4   5  14        1.08      -11.75     11.75 o 
  -3   5  14       22.84       26.09     10.32 o 
  -2   5  14        0.00        2.01     10.07 o 
  -1   5  14       24.86       22.28     11.77 o 
 -10   1  15       10.41       16.12      6.60 o 
  -9   1  15       63.42       64.51      8.19 o 
  -8   1  15        0.51        1.13      7.00 o 
  -7   1  15        9.72        1.57      8.72 o 
  -6   1  15        5.74        9.99      6.01 o 
  -5   1  15        0.10        3.76      6.17 o 
  -4   1  15      248.25      202.36     13.99 o 
  -3   1  15        0.88       19.42     17.75 o 
  -2   1  15       91.50       80.54      8.98 o 
  -1   1  15       16.77       20.82      7.06 o 
   0   1  15        0.02        2.87      4.32 o 
   1   1  15        0.92       -3.35      7.08 o 
 -10   2  15        0.00       -1.72     10.99 o 
  -9   2  15       46.05       42.99      7.73 o 
  -8   2  15       27.45       27.05      6.94 o 
  -7   2  15        0.47       -7.66      7.66 o 
  -6   2  15        2.49        9.44      6.25 o 
  -5   2  15        0.21        0.92      6.34 o 
  -4   2  15        0.12       -6.37      7.61 o 
  -3   2  15       26.41       26.25      7.33 o 
  -2   2  15        5.89        3.22      5.91 o 
  -1   2  15        0.41       -0.54      6.48 o 
   0   2  15        2.11        9.15      4.62 o 
  -9   3  15        9.76        4.61      6.52 o 
  -8   3  15       17.41       13.33      7.50 o 
  -7   3  15        2.92        7.94      6.69 o 
  -6   3  15        8.81       13.39      6.09 o 
  -5   3  15       21.99        9.91      7.71 o 
  -4   3  15        3.03        2.60      6.19 o 
  -3   3  15       10.84        7.85      6.28 o 
  -2   3  15        0.72       -4.10      6.73 o 
  -1   3  15        7.71       11.67     12.56 o 
  -7   4  15        4.70        3.06      7.04 o 
  -6   4  15        1.70        6.60      7.66 o 
  -5   4  15       10.95        2.00      7.09 o 
  -4   4  15        0.65        7.63      5.86 o 
  -3   4  15       61.52       64.41     16.68 o 
  -2   4  15        2.61        6.12     15.20 o 
  -8   0  16        6.60       -6.90     12.19 o 
  -7   0  16        0.21        3.40     11.27 o 
  -6   0  16        2.48        5.05      8.75 o 
  -5   0  16      154.22      123.54     16.44 o 
  -4   0  16       84.67       63.31     12.91 o 
  -3   0  16      374.52      331.07     27.20 o 
  -2   0  16      113.23      118.45     16.62 o 
  -8   1  16       21.44        9.25      7.15 o 
  -7   1  16        0.00        3.63      7.49 o 
  -6   1  16       15.77        9.47      7.80 o 
  -5   1  16        3.14       -5.09      8.02 o 
  -4   1  16       28.24       15.24      8.40 o 
  -3   1  16       86.50       86.53     18.66 o 
  -6   2  16        0.66        4.46      9.27 o 
  -5   2  16        4.90       -0.10      6.94 o 
  -4   2  16       12.03       16.85      6.20 o 
                                                 
